# Supplementary material for: 3-(3-Bromo­benz­yl)-1H-isochromen-1-one
Source: Acta Crystallogr Sect E Struct Rep Online. 2009 Sep 26;65(Pt 10):o2511. doi: 10.1107/S1600536809037246 (PMC2970208; doi:10.1107/S1600536809037246)
Supplement: Supplementary file 1 [file e-65-o2511-sup1.cif]

##############################################################################
###                                                                        ###
###        Electronic paper (Acta Crystallographica Section E)             ###
###                                                                        ###
##############################################################################
#                                                                            #
# This CIF contains the data in a paper accepted for publication in Acta     #
# Crystallographica Section E. It conforms to the requirements of Notes      #
# for Authors for Section E, and has been peer reviewed under the auspices   #
# of the IUCr Commission on Journals.                                        #
#                                                                            #
# Full details of the Crystallographic Information File format               #
# are given in the paper "The Crystallographic Information File (CIF):       #
# a New Standard Archive File for Crystallography" by S. R. Hall, F. H.      #
# Allen and I. D. Brown [Acta Cryst. (1991), A47, 655-685].                  #
#                                                                            #
# The current version of the core CIF dictionary is obtainable from          #
# ftp://ftp.iucr.org/pub/cif_core.dic. The current version number is 2.4.    #
#                                                                            #
# Software is freely available for graphical display of the structure(s) in  #
# this CIF.  For information consult the CIF home page http://www.iucr.org/  #
# cif/home.html                                                              #
#                                                                            #
# This file may be used for bona fide research purposes within the           #
# scientific community so long as proper attribution is given to the journal # 
# article from which it was obtained.                                        #
#                                                                            #
##############################################################################
                                             
data_global
_audit_creation_method     'SHELXL-97'
_journal_date_recd_electronic     2009-09-04
_journal_date_accepted     2009-09-14
_journal_name_full     'Acta Crystallographica, Section E'
_journal_year     2009
_journal_volume     65
_journal_issue     10
_journal_page_first     o2511
_journal_page_last     o2511
_journal_paper_category     QO
_journal_coeditor_code     RZ2357
_publ_contact_author_name     'Nasim Hasan Rama'
_publ_contact_author_address
;
Department of Chemistry
Quaid-i-Azam University
Islamabad 45320
Pakistan
;
_publ_contact_author_email     'nhrama@qau.edu.pk'
_publ_contact_author_fax     .00000000000
_publ_contact_author_phone     .00000000000
_publ_section_title
;
3-(3-Bromobenzyl)-1<i>H</i>-isochromen-1-one
;
loop_
    _publ_author_name
    _publ_author_address
    'Ali, Farukh Iftakhar'
;
Department of Chemistry
Quaid-i-Azam University
Islamabad 45320
Pakistan
;
    'Babar, Tariq Mahmood'
;
Department of Chemistry
Quaid-i-Azam University
Islamabad 45320
Pakistan
;
    'Rama, Nasim Hasan'
;
Department of Chemistry
Quaid-i-Azam University
Islamabad 45320
Pakistan
;
    'Jones, Peter G.'
;     Institut f\"ur Anorganische und Analytische Chemie
      Technische Universit\"at Braunschweig
      Postfach 3329
      38023 Braunschweig
      Germany
;
data_I
_audit_creation_method     SHELXL97
_chemical_name_systematic
;
3-(3-Bromobenzyl)-1<i>H</i>-isochromen-1-one
;
_chemical_name_common     ?
_chemical_formula_moiety     'C16 H11 Br O2'
_chemical_formula_sum     'C16 H11 Br O2'
_chemical_formula_iupac     'C16 H11 Br O2'
_chemical_formula_weight     315.16
_chemical_melting_point     ?
_symmetry_cell_setting     triclinic
_symmetry_space_group_name_H-M     'P -1'
_symmetry_space_group_name_Hall     '-P 1'
loop_
    _symmetry_equiv_pos_as_xyz
    'x, y, z'
    '-x, -y, -z'
_cell_length_a     7.4508(5)
_cell_length_b     8.1824(6)
_cell_length_c     11.3663(8)
_cell_angle_alpha     90.130(6)
_cell_angle_beta     98.392(7)
_cell_angle_gamma     113.844(8)
_cell_volume     625.58(8)
_cell_formula_units_Z     2
_cell_measurement_reflns_used     9750
_cell_measurement_theta_min     2.7198
_cell_measurement_theta_max     30.6551
_cell_measurement_temperature     103(2)
_exptl_crystal_description     block
_exptl_crystal_colour     colourless
_exptl_crystal_size_max     0.25
_exptl_crystal_size_mid     0.25
_exptl_crystal_size_min     0.20
_exptl_crystal_density_diffrn     1.673
_exptl_crystal_density_meas     ?
_exptl_crystal_density_method     'not measured'
_exptl_crystal_F_000     316
_exptl_absorpt_coefficient_mu     3.279
_exptl_absorpt_correction_type     multi-scan
_exptl_absorpt_process_details
;
(CrysAlisPro; Oxford Diffraction 2009)
;
_exptl_absorpt_correction_T_min     0.92237
_exptl_absorpt_correction_T_max     1.00000
_exptl_special_details
;
;
_diffrn_ambient_temperature     103(2)
_diffrn_radiation_type     MoK\a
_diffrn_radiation_wavelength     0.71073
_diffrn_radiation_source     'Enhance (Mo) X-ray Source'
_diffrn_radiation_monochromator     graphite
_diffrn_measurement_device_type     'Oxford Xcalibur E'
_diffrn_measurement_method     '\w scan'
_diffrn_detector_area_resol_mean     16.1419
_diffrn_reflns_number     16250
_diffrn_reflns_av_R_equivalents     0.0253
_diffrn_reflns_av_sigmaI/netI     0.0346
_diffrn_reflns_theta_min     3.03
_diffrn_reflns_theta_max     29.57
_diffrn_reflns_theta_full     29.50
_diffrn_measured_fraction_theta_max     0.981
_diffrn_measured_fraction_theta_full     0.983
_diffrn_reflns_limit_h_min     -10
_diffrn_reflns_limit_h_max     10
_diffrn_reflns_limit_k_min     -11
_diffrn_reflns_limit_k_max     11
_diffrn_reflns_limit_l_min     -15
_diffrn_reflns_limit_l_max     15
_diffrn_standards_number     ?
_diffrn_standards_interval_count     ?
_diffrn_standards_interval_time     ?
_diffrn_standards_decay_%     ?
_refine_special_details
;
Refinement of <i>F</i>^2^ against ALL reflections. The weighted <i>R</i>-factor
<i>wR</i> and goodness of fit <i>S</i> are based on <i>F</i>^2^, conventional
<i>R</i>-factors <i>R</i> are based on <i>F</i>, with <i>F</i> set to zero for
negative <i>F</i>^2^. The threshold expression of <i>F</i>^2^ >
\s(<i>F</i>^2^) is used only for calculating <i>R</i>-factors(gt) <i>etc</i>.
and is not relevant to the choice of reflections for refinement.
<i>R</i>-factors based on <i>F</i>^2^ are statistically about twice as large
as those based on <i>F</i>, and <i>R</i>- factors based on ALL data will be
even larger.
;
_reflns_number_total     3449
_reflns_number_gt     2899
_reflns_threshold_expression     I>2\s(I)
_refine_ls_structure_factor_coef     Fsqd
_refine_ls_matrix_type     full
_refine_ls_R_factor_all     0.0267
_refine_ls_R_factor_gt     0.0203
_refine_ls_wR_factor_gt     0.0443
_refine_ls_wR_factor_ref     0.0448
_refine_ls_goodness_of_fit_ref     0.970
_refine_ls_restrained_S_all     0.970
_refine_ls_number_reflns     3449
_refine_ls_number_parameters     172
_refine_ls_number_restraints     0
_refine_ls_hydrogen_treatment     constr
_refine_ls_weighting_scheme     calc
_refine_ls_weighting_details
                 'calc w=1/[\s^2^(Fo^2^)+(0.0233P)^2^] where P=(Fo^2^+2Fc^2^)/3'
_atom_sites_solution_hydrogens     geom
_atom_sites_solution_primary     direct
_atom_sites_solution_secondary     difmap
_refine_ls_shift/su_max     0.000
_refine_ls_shift/su_mean     0.000
_refine_diff_density_max     0.429
_refine_diff_density_min     -0.247
_refine_ls_extinction_method     none
_refine_ls_extinction_coef     ?
loop_
    _atom_type_symbol
    _atom_type_description
    _atom_type_scat_dispersion_real
    _atom_type_scat_dispersion_imag
    _atom_type_scat_source
    'C' 'C' 0.0033 0.0016
                         'International Tables Vol C Tables 4.2.6.8 and 6.1.1.4'
    'H' 'H' 0.0000 0.0000
                         'International Tables Vol C Tables 4.2.6.8 and 6.1.1.4'
    'O' 'O' 0.0106 0.0060
                         'International Tables Vol C Tables 4.2.6.8 and 6.1.1.4'
    'Br' 'Br' -0.2901 2.4595
                         'International Tables Vol C Tables 4.2.6.8 and 6.1.1.4'
_computing_data_collection
;
CrysAlisPro (Oxford Diffraction, 2009)
;
_computing_cell_refinement
;
CrysAlisPro (Oxford Diffraction, 2009)
;
_computing_data_reduction
;
CrysAlisPro (Oxford Diffraction, 2009)
;
_computing_structure_solution     'SHELXS97 (Sheldrick, 2008)'
_computing_structure_refinement     'SHELXL97 (Sheldrick, 2008)'
_computing_molecular_graphics     'XP (Siemens, 1994)'
_computing_publication_material     'SHELXL97 (Sheldrick, 2008)'
loop_
    _atom_site_type_symbol
    _atom_site_label
    _atom_site_fract_x
    _atom_site_fract_y
    _atom_site_fract_z
    _atom_site_U_iso_or_equiv
    _atom_site_adp_type
    _atom_site_calc_flag
    _atom_site_refinement_flags
    _atom_site_occupancy
    _atom_site_disorder_assembly
    _atom_site_disorder_group
    Br Br 0.13942(2) 0.205557(19) -0.113746(13) 0.02023(5) Uani d . 1 . .
    O O1 0.70881(14) 0.19099(12) 0.46026(8) 0.0146(2) Uani d . 1 . .
    O O2 0.78538(15) 0.22208(13) 0.65672(8) 0.0195(2) Uani d . 1 . .
    C C1 0.75969(19) 0.29281(17) 0.56653(12) 0.0141(3) Uani d . 1 . .
    C C2 0.67678(19) 0.25762(17) 0.35091(11) 0.0128(3) Uani d . 1 . .
    C C3 0.69140(19) 0.42394(17) 0.34239(11) 0.0136(3) Uani d . 1 . .
    H H3 0.6699 0.4662 0.2661 0.016 Uiso calc R 1 . .
    C C4 0.73964(18) 0.54146(17) 0.44789(11) 0.0124(3) Uani d . 1 . .
    C C5 0.7521(2) 0.71742(18) 0.44484(12) 0.0170(3) Uani d . 1 . .
    H H5 0.7288 0.7643 0.3706 0.020 Uiso calc R 1 . .
    C C6 0.7982(2) 0.82214(18) 0.54931(13) 0.0182(3) Uani d . 1 . .
    H H6 0.8045 0.9404 0.5465 0.022 Uiso calc R 1 . .
    C C7 0.8354(2) 0.75669(19) 0.65887(13) 0.0185(3) Uani d . 1 . .
    H H7 0.8683 0.8306 0.7301 0.022 Uiso calc R 1 . .
    C C8 0.8248(2) 0.58509(18) 0.66416(12) 0.0162(3) Uani d . 1 . .
    H H8 0.8507 0.5406 0.7389 0.019 Uiso calc R 1 . .
    C C9 0.77565(19) 0.47639(17) 0.55899(11) 0.0126(3) Uani d . 1 . .
    C C10 0.6231(2) 0.11432(17) 0.25339(11) 0.0161(3) Uani d . 1 . .
    H H10A 0.4972 0.0138 0.2639 0.019 Uiso calc R 1 . .
    H H10B 0.7280 0.0682 0.2602 0.019 Uiso calc R 1 . .
    C C11 0.5989(2) 0.17984(17) 0.12982(11) 0.0144(3) Uani d . 1 . .
    C C12 0.4136(2) 0.16677(17) 0.07491(11) 0.0146(3) Uani d . 1 . .
    H H12 0.3011 0.1147 0.1140 0.018 Uiso calc R 1 . .
    C C13 0.39414(19) 0.23009(17) -0.03706(12) 0.0143(3) Uani d . 1 . .
    C C14 0.5553(2) 0.30743(18) -0.09635(12) 0.0155(3) Uani d . 1 . .
    H H14 0.5401 0.3518 -0.1726 0.019 Uiso calc R 1 . .
    C C15 0.7391(2) 0.31864(17) -0.04193(12) 0.0165(3) Uani d . 1 . .
    H H15 0.8510 0.3704 -0.0815 0.020 Uiso calc R 1 . .
    C C16 0.7613(2) 0.25498(17) 0.06999(12) 0.0157(3) Uani d . 1 . .
    H H16 0.8880 0.2627 0.1061 0.019 Uiso calc R 1 . .
loop_
    _atom_site_aniso_label
    _atom_site_aniso_U_11
    _atom_site_aniso_U_22
    _atom_site_aniso_U_33
    _atom_site_aniso_U_12
    _atom_site_aniso_U_13
    _atom_site_aniso_U_23
    Br 0.01563(7) 0.02239(8) 0.02281(8) 0.00845(6) 0.00152(5) 0.00243(6)
    O1 0.0220(5) 0.0115(5) 0.0106(5) 0.0075(4) 0.0015(4) 0.0015(4)
    O2 0.0273(6) 0.0183(5) 0.0130(5) 0.0098(5) 0.0022(4) 0.0048(4)
    C1 0.0134(6) 0.0152(7) 0.0135(7) 0.0051(6) 0.0033(5) 0.0009(5)
    C2 0.0130(6) 0.0147(6) 0.0106(6) 0.0051(5) 0.0027(5) 0.0033(5)
    C3 0.0162(7) 0.0141(7) 0.0107(6) 0.0065(6) 0.0016(5) 0.0022(5)
    C4 0.0109(6) 0.0123(6) 0.0145(7) 0.0046(5) 0.0033(5) 0.0014(5)
    C5 0.0191(7) 0.0163(7) 0.0170(7) 0.0087(6) 0.0031(5) 0.0034(6)
    C6 0.0188(7) 0.0124(7) 0.0246(8) 0.0069(6) 0.0053(6) -0.0005(6)
    C7 0.0181(7) 0.0183(7) 0.0183(7) 0.0062(6) 0.0045(6) -0.0049(6)
    C8 0.0164(7) 0.0187(7) 0.0123(7) 0.0054(6) 0.0039(5) 0.0009(5)
    C9 0.0111(6) 0.0130(6) 0.0138(7) 0.0045(5) 0.0034(5) 0.0013(5)
    C10 0.0218(7) 0.0117(6) 0.0141(7) 0.0060(6) 0.0028(5) 0.0010(5)
    C11 0.0208(7) 0.0089(6) 0.0124(7) 0.0053(6) 0.0014(5) -0.0030(5)
    C12 0.0173(7) 0.0119(6) 0.0140(7) 0.0046(6) 0.0052(5) -0.0014(5)
    C13 0.0147(6) 0.0121(6) 0.0155(7) 0.0058(5) 0.0001(5) -0.0032(5)
    C14 0.0196(7) 0.0137(7) 0.0131(7) 0.0068(6) 0.0021(5) 0.0004(5)
    C15 0.0170(7) 0.0149(7) 0.0170(7) 0.0051(6) 0.0055(5) 0.0019(6)
    C16 0.0159(7) 0.0145(7) 0.0154(7) 0.0057(6) 0.0002(5) -0.0012(5)
_geom_special_details
;
All e.s.d.'s (except the e.s.d. in the dihedral angle between two l.s. planes)
are estimated using the full covariance matrix. The cell e.s.d.'s are taken
into account individually in the estimation of e.s.d.'s in distances, angles
and torsion angles; correlations between e.s.d.'s in cell parameters are only
used when they are defined by crystal symmetry. An approximate (isotropic)
treatment of cell e.s.d.'s is used for estimating e.s.d.'s involving l.s.
planes.
Non-bonded contact:
3.4734 (0.0010) Br - O2_$5 157.19 (0.04) C13 - Br - O2_$5 144.68 (0.08) Br -
O2_$5 - C1_$5 Operator for generating equivalent atoms: $5 <i>x</i> - 1,
<i>y</i>, <i>z</i> - 1
Least-squares planes (<i>x</i>,<i>y</i>,<i>z</i> in crystal coordinates) and
deviations from them (* indicates atom used to define plane)
- 1.8912 (0.0020) <i>x</i> + 7.3803 (0.0014) <i>y</i> + 4.4053 (0.0037)
<i>z</i> = 0.7728 (0.0010)
* 0.0088 (0.0008) C10 * -0.0063 (0.0011) C11 * 0.0058 (0.0010) C12 * 0.0167
(0.0011) C13 * 0.0215 (0.0010) C14 * -0.0036 (0.0009) C15 * -0.0224 (0.0011)
C16 * -0.0204 (0.0006) Br
Rms deviation of fitted atoms = 0.0151
7.0134 (0.0011) <i>x</i> - 0.6456 (0.0018) <i>y</i> - 2.6242 (0.0032) <i>z</i>
= 3.6495 (0.0018)
Angle to previous plane (with approximate e.s.d.) = 88.90 (0.02)
* -0.0183 (0.0009) C10 * -0.0095 (0.0009) O1 * 0.0027 (0.0011) C1 * -0.0081
(0.0008) O2 * 0.0273 (0.0011) C3 * 0.0129 (0.0012) C4 * -0.0052 (0.0011) C5 *
-0.0241 (0.0011) C6 * -0.0078 (0.0012) C7 * 0.0144 (0.0012) C8 * 0.0159
(0.0012) C9
Rms deviation of fitted atoms = 0.0152
;
loop_
    _geom_bond_atom_site_label_1
    _geom_bond_atom_site_label_2
    _geom_bond_site_symmetry_2
    _geom_bond_distance
    _geom_bond_publ_flag
    Br C13 . 1.9001(13) ?
    O1 C1 . 1.3796(15) ?
    O1 C2 . 1.3859(15) ?
    O2 C1 . 1.2073(15) ?
    C1 C9 . 1.4618(18) ?
    C2 C3 . 1.3256(18) ?
    C2 C10 . 1.4996(18) ?
    C3 C4 . 1.4426(18) ?
    C4 C9 . 1.4035(18) ?
    C4 C5 . 1.4056(18) ?
    C5 C6 . 1.3787(19) ?
    C6 C7 . 1.392(2) ?
    C7 C8 . 1.3759(19) ?
    C8 C9 . 1.3994(18) ?
    C10 C11 . 1.5166(18) ?
    C11 C12 . 1.3911(18) ?
    C11 C16 . 1.3947(19) ?
    C12 C13 . 1.3854(18) ?
    C13 C14 . 1.3859(19) ?
    C14 C15 . 1.3842(18) ?
    C15 C16 . 1.3887(18) ?
    C3 H3 . 0.9500 ?
    C5 H5 . 0.9500 ?
    C6 H6 . 0.9500 ?
    C7 H7 . 0.9500 ?
    C8 H8 . 0.9500 ?
    C10 H10A . 0.9900 ?
    C10 H10B . 0.9900 ?
    C12 H12 . 0.9500 ?
    C14 H14 . 0.9500 ?
    C15 H15 . 0.9500 ?
    C16 H16 . 0.9500 ?
loop_
    _geom_angle_atom_site_label_1
    _geom_angle_atom_site_label_2
    _geom_angle_atom_site_label_3
    _geom_angle_site_symmetry_1
    _geom_angle_site_symmetry_3
    _geom_angle
    _geom_angle_publ_flag
    C1 O1 C2 . . 122.56(10) ?
    O2 C1 O1 . . 117.22(12) ?
    O2 C1 C9 . . 126.19(12) ?
    O1 C1 C9 . . 116.59(11) ?
    C3 C2 O1 . . 121.65(12) ?
    C3 C2 C10 . . 128.78(12) ?
    O1 C2 C10 . . 109.56(11) ?
    C2 C3 C4 . . 120.62(12) ?
    C9 C4 C5 . . 118.50(12) ?
    C9 C4 C3 . . 118.22(12) ?
    C5 C4 C3 . . 123.28(12) ?
    C6 C5 C4 . . 120.19(13) ?
    C5 C6 C7 . . 120.77(13) ?
    C8 C7 C6 . . 120.14(13) ?
    C7 C8 C9 . . 119.74(13) ?
    C8 C9 C4 . . 120.65(12) ?
    C8 C9 C1 . . 119.01(12) ?
    C4 C9 C1 . . 120.34(12) ?
    C2 C10 C11 . . 112.98(11) ?
    C12 C11 C16 . . 119.06(12) ?
    C12 C11 C10 . . 120.17(12) ?
    C16 C11 C10 . . 120.77(12) ?
    C13 C12 C11 . . 119.64(12) ?
    C12 C13 C14 . . 121.67(13) ?
    C12 C13 Br . . 119.50(10) ?
    C14 C13 Br . . 118.81(10) ?
    C15 C14 C13 . . 118.52(13) ?
    C14 C15 C16 . . 120.63(13) ?
    C15 C16 C11 . . 120.46(13) ?
    C2 C3 H3 . . 119.7 ?
    C4 C3 H3 . . 119.7 ?
    C6 C5 H5 . . 119.9 ?
    C4 C5 H5 . . 119.9 ?
    C5 C6 H6 . . 119.6 ?
    C7 C6 H6 . . 119.6 ?
    C8 C7 H7 . . 119.9 ?
    C6 C7 H7 . . 119.9 ?
    C7 C8 H8 . . 120.1 ?
    C9 C8 H8 . . 120.1 ?
    C2 C10 H10A . . 109.0 ?
    C11 C10 H10A . . 109.0 ?
    C2 C10 H10B . . 109.0 ?
    C11 C10 H10B . . 109.0 ?
    H10A C10 H10B . . 107.8 ?
    C13 C12 H12 . . 120.2 ?
    C11 C12 H12 . . 120.2 ?
    C15 C14 H14 . . 120.7 ?
    C13 C14 H14 . . 120.7 ?
    C14 C15 H15 . . 119.7 ?
    C16 C15 H15 . . 119.7 ?
    C15 C16 H16 . . 119.8 ?
    C11 C16 H16 . . 119.8 ?
loop_
    _geom_torsion_atom_site_label_1
    _geom_torsion_atom_site_label_2
    _geom_torsion_atom_site_label_3
    _geom_torsion_atom_site_label_4
    _geom_torsion_site_symmetry_1
    _geom_torsion_site_symmetry_2
    _geom_torsion_site_symmetry_3
    _geom_torsion_site_symmetry_4
    _geom_torsion
    _geom_torsion_publ_flag
    C2 O1 C1 O2 . . . . -179.57(11) ?
    C2 O1 C1 C9 . . . . 0.95(17) ?
    C1 O1 C2 C3 . . . . -0.72(19) ?
    C1 O1 C2 C10 . . . . -179.69(11) ?
    O1 C2 C3 C4 . . . . -0.6(2) ?
    C10 C2 C3 C4 . . . . 178.12(13) ?
    C2 C3 C4 C9 . . . . 1.66(19) ?
    C2 C3 C4 C5 . . . . -178.28(13) ?
    C9 C4 C5 C6 . . . . -0.22(19) ?
    C3 C4 C5 C6 . . . . 179.72(13) ?
    C4 C5 C6 C7 . . . . 0.9(2) ?
    C5 C6 C7 C8 . . . . -0.6(2) ?
    C6 C7 C8 C9 . . . . -0.2(2) ?
    C7 C8 C9 C4 . . . . 0.9(2) ?
    C7 C8 C9 C1 . . . . -178.34(13) ?
    C5 C4 C9 C8 . . . . -0.63(19) ?
    C3 C4 C9 C8 . . . . 179.43(12) ?
    C5 C4 C9 C1 . . . . 178.56(12) ?
    C3 C4 C9 C1 . . . . -1.38(18) ?
    O2 C1 C9 C8 . . . . -0.1(2) ?
    O1 C1 C9 C8 . . . . 179.34(11) ?
    O2 C1 C9 C4 . . . . -179.30(13) ?
    O1 C1 C9 C4 . . . . 0.14(18) ?
    C3 C2 C10 C11 . . . . 5.0(2) ?
    O1 C2 C10 C11 . . . . -176.15(11) ?
    C2 C10 C11 C12 . . . . -90.92(15) ?
    C2 C10 C11 C16 . . . . 88.60(15) ?
    C16 C11 C12 C13 . . . . -0.72(19) ?
    C10 C11 C12 C13 . . . . 178.81(11) ?
    C11 C12 C13 C14 . . . . -0.27(19) ?
    C11 C12 C13 Br . . . . 178.14(9) ?
    C12 C13 C14 C15 . . . . 0.9(2) ?
    Br C13 C14 C15 . . . . -177.54(10) ?
    C13 C14 C15 C16 . . . . -0.50(19) ?
    C14 C15 C16 C11 . . . . -0.5(2) ?
    C12 C11 C16 C15 . . . . 1.09(19) ?
    C10 C11 C16 C15 . . . . -178.44(12) ?
loop_
    _geom_hbond_atom_site_label_D
    _geom_hbond_atom_site_label_H
    _geom_hbond_atom_site_label_A
    _geom_hbond_site_symmetry_A
    _geom_hbond_distance_DH
    _geom_hbond_distance_HA
    _geom_hbond_distance_DA
    _geom_hbond_angle_DHA
    C6 H6 O1 1_565 0.95 2.58 3.4666(16) 155.3
    C10 H10A O2 2_656 0.99 2.50 3.4685(17) 166.0
