# Supplementary material for: 3-(3-Bromo­benz­yl)-1H-isochromen-1-one
Source: Acta Crystallogr Sect E Struct Rep Online. 2009 Sep 26;65(Pt 10):o2511. doi: 10.1107/S1600536809037246 (PMC2970208; doi:10.1107/S1600536809037246)
Supplement: Supplementary file 2 [file e-65-o2511-Isup2.hkl]

# 
# h,k,l, Fc-squared, Fo-squared, sigma(Fo-squared) and status flag 
# 
data_I
_shelx_title ' fia3 in P-1' 
_shelx_refln_list_code          4 
_shelx_F_calc_maximum      130.34 
_exptl_crystal_F_000       316.00 
_reflns_d_resolution_high  0.7200 
 
loop_ 
 _symmetry_equiv_pos_as_xyz 
 'x, y, z' 
 '-x, -y, -z' 
 
_cell_length_a     7.4508 
_cell_length_b     8.1824 
_cell_length_c    11.3663 
_cell_angle_alpha  90.130 
_cell_angle_beta   98.392 
_cell_angle_gamma 113.844 
 
_shelx_F_squared_multiplier     1.000 
 
loop_ 
 _refln_index_h 
 _refln_index_k 
 _refln_index_l 
 _refln_F_squared_calc 
 _refln_F_squared_meas 
 _refln_F_squared_sigma 
 _refln_observed_status 
   1   0   0       23.67       30.74      1.69 o 
   2   0   0     9651.76     9912.00     40.36 o 
   3   0   0     2333.52     2352.78     38.51 o 
   4   0   0      533.66      507.60     10.12 o 
   5   0   0       10.55       12.72      6.67 o 
   6   0   0        9.96       11.09      6.99 o 
   7   0   0      728.89      737.32     14.27 o 
   8   0   0      294.93      308.65     13.76 o 
   9   0   0        2.50        9.84     15.83 o 
  -9   1   0      171.08      177.57     15.39 o 
  -8   1   0      626.25      624.57     16.45 o 
  -7   1   0       14.94       14.61      8.10 o 
  -6   1   0      261.27      251.20     10.41 o 
  -5   1   0     2075.27     2046.51     19.86 o 
  -4   1   0     3036.32     3269.49     34.92 o 
  -3   1   0     1502.82     1593.63     20.88 o 
  -2   1   0    11471.13    11612.81     47.64 o 
  -1   1   0       74.54       80.10      1.64 o 
   1   1   0      128.97      126.16      2.01 o 
   2   1   0     2977.98     2986.71     19.99 o 
   3   1   0     1960.90     1980.71     24.75 o 
   4   1   0        7.83       11.25      5.88 o 
   5   1   0     1781.15     1782.90     46.59 o 
   6   1   0      534.94      544.89     14.04 o 
   7   1   0       53.77       59.10      9.10 o 
   8   1   0      189.20      179.61     15.43 o 
  -9   2   0       62.50       73.82     13.41 o 
  -8   2   0      119.18      116.48     10.32 o 
  -7   2   0      653.85      669.53     15.86 o 
  -6   2   0      575.20      558.63     13.29 o 
  -5   2   0      148.41      140.03      8.44 o 
  -4   2   0      298.17      303.50      8.91 o 
  -3   2   0     3043.69     3082.02     26.03 o 
  -2   2   0     4447.53     4562.83     19.17 o 
  -1   2   0      133.77      148.52      2.10 o 
   0   2   0    15119.15    15018.32     61.55 o 
   1   2   0     1570.67     1539.14      8.96 o 
   2   2   0       10.95       11.39      2.26 o 
   3   2   0      434.65      441.87      9.50 o 
   4   2   0     1152.83     1156.75     16.43 o 
   5   2   0      114.12      115.20      8.77 o 
   6   2   0       97.15       96.62      8.81 o 
   7   2   0      338.88      345.79     15.31 o 
   8   2   0      198.54      218.48     15.62 o 
 -10   3   0       14.20       28.43     23.85 o 
  -9   3   0       74.28       70.92     14.89 o 
  -8   3   0      677.35      687.82     15.68 o 
  -7   3   0      246.61      241.77     10.22 o 
  -6   3   0       32.59       37.03      8.57 o 
  -5   3   0     1090.35     1053.77     16.61 o 
  -4   3   0     2265.43     2368.63     19.24 o 
  -3   3   0      119.77      146.64      5.85 o 
  -2   3   0       10.04        9.46      3.11 o 
  -1   3   0      850.67      849.34      6.06 o 
   0   3   0     4747.46     4969.81     17.98 o 
   1   3   0       35.18       36.61      2.22 o 
   2   3   0     1353.99     1398.78     11.99 o 
   3   3   0     1992.90     2008.42     14.75 o 
   4   3   0      446.33      455.52     10.86 o 
   5   3   0      674.91      668.28     18.14 o 
   6   3   0      301.66      331.59     16.15 o 
   7   3   0      216.78      235.63     15.40 o 
 -10   4   0      240.90      241.75     27.75 o 
  -9   4   0      314.15      323.96     16.57 o 
  -8   4   0       15.10       19.32     10.03 o 
  -7   4   0      212.18      216.06      9.44 o 
  -6   4   0      618.00      596.55     13.85 o 
  -5   4   0      594.13      554.75     12.10 o 
  -4   4   0      903.02      980.09     13.79 o 
  -3   4   0     2630.90     2649.62     18.53 o 
  -2   4   0     5818.00     6206.22     20.50 o 
  -1   4   0      387.10      386.07      5.01 o 
   0   4   0     1986.39     2123.10     13.92 o 
   1   4   0     2162.73     2148.27     13.84 o 
   2   4   0      212.25      197.29      5.19 o 
   3   4   0        4.34        6.41      4.43 o 
   4   4   0      390.26      405.49     17.05 o 
   5   4   0      303.47      322.13     17.52 o 
   6   4   0      153.07      147.64     15.49 o 
   7   4   0        0.63        0.67     23.51 o 
  -9   5   0        5.21        2.78     12.39 o 
  -8   5   0      434.72      433.57     14.93 o 
  -7   5   0      605.59      594.58     17.11 o 
  -6   5   0      303.01      322.00     13.09 o 
  -5   5   0      256.27      243.53     11.17 o 
  -4   5   0     2475.00     2577.19     29.58 o 
  -3   5   0      556.40      538.52     10.35 o 
  -2   5   0        7.15        5.95      3.01 o 
  -1   5   0      842.50      855.52      8.83 o 
   0   5   0     1749.90     1699.65     10.95 o 
   1   5   0      373.05      351.89      5.48 o 
   2   5   0       99.26       96.65      9.44 o 
   3   5   0      951.42      932.82     21.84 o 
   4   5   0      629.00      604.07     20.55 o 
   5   5   0        0.53       -2.47     14.37 o 
   6   5   0      329.05      328.09     18.59 o 
  -9   6   0      412.89      429.74     20.86 o 
  -8   6   0      178.77      186.44     14.21 o 
  -7   6   0        7.59        9.13     10.52 o 
  -6   6   0      804.67      828.95     15.28 o 
  -5   6   0      992.21      967.54     12.27 o 
  -4   6   0      291.25      314.88      9.79 o 
  -3   6   0      493.49      487.20     12.44 o 
  -2   6   0     1422.27     1444.77     15.02 o 
  -1   6   0      488.93      489.71      7.98 o 
   0   6   0        0.16        1.58      5.19 o 
   1   6   0      667.55      669.49     13.17 o 
   2   6   0      256.99      261.32     12.67 o 
   3   6   0      336.93      325.03     16.69 o 
   4   6   0      129.91      107.15     15.46 o 
   5   6   0      297.09      312.59     20.54 o 
  -9   7   0       72.92       82.59     16.15 o 
  -8   7   0      234.02      221.17     15.42 o 
  -7   7   0      391.97      386.37     16.67 o 
  -6   7   0      282.14      287.03     14.13 o 
  -5   7   0       55.86       51.13      8.06 o 
  -4   7   0      704.27      691.33     15.65 o 
  -3   7   0      854.02      847.53     11.95 o 
  -2   7   0      182.80      200.46      6.01 o 
  -1   7   0      158.51      160.54      8.51 o 
   0   7   0      319.80      319.67      9.27 o 
   1   7   0      465.31      466.90     12.86 o 
   2   7   0       33.83       37.76     10.68 o 
   3   7   0      184.80      188.59     16.20 o 
   4   7   0      206.42      208.49     18.51 o 
  -9   8   0      152.71      158.80     17.51 o 
  -8   8   0      315.92      314.49     17.63 o 
  -7   8   0      301.10      299.86     16.50 o 
  -6   8   0      439.78      419.84     17.04 o 
  -5   8   0      732.81      725.10     19.56 o 
  -4   8   0       38.49       58.01     10.10 o 
  -3   8   0        1.83        2.10      7.76 o 
  -2   8   0       52.36       69.03      9.39 o 
  -1   8   0      214.27      221.01     10.22 o 
   0   8   0      415.71      388.16     12.55 o 
   1   8   0       15.76       18.95     10.41 o 
   2   8   0      163.05      152.01     16.28 o 
   3   8   0      222.80      221.27     22.18 o 
  -8   9   0       93.99       81.38     15.72 o 
  -7   9   0       93.39       96.68     14.40 o 
  -6   9   0      151.77      177.85     16.83 o 
  -5   9   0      203.55      204.02     16.64 o 
  -4   9   0       17.09       26.58     11.19 o 
  -3   9   0      199.39      221.76     12.37 o 
  -2   9   0      598.91      562.18     16.20 o 
  -1   9   0        1.40        2.85      9.94 o 
   0   9   0       87.17      100.56     14.16 o 
   1   9   0      137.31      143.48     16.56 o 
   2   9   0      201.87      196.94     25.67 o 
  -8  10   0      222.24      230.56     33.66 o 
  -7  10   0      180.20      183.98     20.10 o 
  -6  10   0        3.83       10.72     16.42 o 
  -5  10   0      210.36      202.26     15.83 o 
  -4  10   0      202.95      227.42     15.53 o 
  -3  10   0       47.01       57.28     13.09 o 
  -2  10   0        6.37       12.16     12.70 o 
  -1  10   0       67.53       77.89     17.90 o 
   0  10   0      210.63      199.50     21.77 o 
  -6  11   0      369.08      428.96     28.06 o 
  -5  11   0      205.60      229.12     19.97 o 
  -4  11   0       48.40       89.29     22.11 o 
  -3  11   0       48.47       70.45     24.81 o 
   2 -11   1      592.72      683.34     50.13 o 
   3 -11   1       24.60       35.50     20.77 o 
   4 -11   1       59.48       78.68     22.15 o 
   5 -11   1        1.04        6.99     27.33 o 
   6 -11   1       26.37       25.99     19.29 o 
   0 -10   1       11.11       17.13     18.42 o 
   1 -10   1      216.35      201.04     16.62 o 
   2 -10   1      177.85      165.61     18.41 o 
   3 -10   1       19.29       24.34     14.86 o 
   4 -10   1      298.05      303.60     16.62 o 
   5 -10   1      618.61      613.90     20.98 o 
   6 -10   1       19.70        6.43     15.75 o 
   7 -10   1       11.65        9.48     16.24 o 
  -2  -9   1        1.97        6.25     16.78 o 
  -1  -9   1      172.77      170.08     16.61 o 
   0  -9   1      338.48      340.73     21.30 o 
   1  -9   1       61.21       68.23     12.96 o 
   2  -9   1      224.56      235.81     12.62 o 
   3  -9   1      118.03      132.04     11.70 o 
   4  -9   1      374.55      343.69     15.84 o 
   5  -9   1       30.07       30.67     14.93 o 
   6  -9   1      331.37      306.31     17.19 o 
   7  -9   1      209.53      222.36     16.56 o 
   8  -9   1      122.65      119.94     16.26 o 
  -3  -8   1       23.20       22.32     18.67 o 
  -2  -8   1      112.54      128.63     15.81 o 
  -1  -8   1      375.77      374.67     17.69 o 
   0  -8   1      104.36       84.48      9.06 o 
   1  -8   1      262.38      258.46      9.27 o 
   2  -8   1     1744.29     1635.81     20.50 o 
   3  -8   1      113.33      127.24      9.06 o 
   4  -8   1      363.49      322.17     17.29 o 
   5  -8   1      530.03      526.49     17.98 o 
   6  -8   1      241.70      244.45     15.26 o 
   7  -8   1        2.04        4.92     12.11 o 
   8  -8   1      188.11      189.00     15.87 o 
   9  -8   1      184.76      169.56     22.90 o 
  -4  -7   1       78.87       77.43     16.15 o 
  -3  -7   1      434.88      434.64     19.46 o 
  -2  -7   1      181.76      175.96     12.99 o 
  -1  -7   1      125.20      133.83      9.10 o 
   0  -7   1     1062.78      997.52     13.72 o 
   1  -7   1      417.76      425.89      9.67 o 
   2  -7   1       59.76       49.46      5.17 o 
   3  -7   1       67.57       67.47      8.16 o 
   4  -7   1     1044.85     1053.92     16.63 o 
   5  -7   1      324.61      315.53     14.30 o 
   6  -7   1       53.48       57.72     11.73 o 
   7  -7   1      326.91      327.43     16.19 o 
   8  -7   1      692.24      659.83     21.59 o 
   9  -7   1       14.57       25.01     13.71 o 
  -5  -6   1      141.03      155.29     18.13 o 
  -4  -6   1      359.55      374.94     19.39 o 
  -3  -6   1        2.09        6.91     12.47 o 
  -2  -6   1      350.94      351.23     13.65 o 
  -1  -6   1     1237.21     1273.33     13.53 o 
   0  -6   1      160.86      160.86      6.87 o 
   1  -6   1       74.94       73.84      4.20 o 
   2  -6   1     1488.30     1451.41     13.11 o 
   3  -6   1      645.37      638.28     12.46 o 
   4  -6   1       21.05       18.98      6.16 o 
   5  -6   1      301.85      304.58     10.75 o 
   6  -6   1     1134.49     1102.72     21.53 o 
   7  -6   1       94.18      105.41     12.21 o 
   8  -6   1       60.28       63.62     13.04 o 
   9  -6   1      265.14      265.38     16.84 o 
  -6  -5   1      296.64      320.14     18.83 o 
  -5  -5   1       70.58       63.08     14.77 o 
  -4  -5   1      167.98      170.59     15.29 o 
  -3  -5   1      688.73      688.71     27.25 o 
  -2  -5   1      276.75      267.02      8.86 o 
  -1  -5   1        9.59       12.57      3.64 o 
   0  -5   1      350.80      347.74      8.04 o 
   1  -5   1     1368.57     1356.65      9.53 o 
   2  -5   1      336.06      305.52      5.73 o 
   3  -5   1        0.48        1.24      4.83 o 
   4  -5   1     1086.35     1032.12      9.02 o 
   5  -5   1      948.95      972.57     14.69 o 
   6  -5   1      125.85      128.47      9.07 o 
   7  -5   1      217.44      231.88     11.61 o 
   8  -5   1      559.43      553.15     16.70 o 
   9  -5   1      124.23      133.51     12.45 o 
  -7  -4   1       59.08       65.55     19.61 o 
  -6  -4   1        5.43       10.55     12.67 o 
  -5  -4   1      133.08      143.23     15.74 o 
  -4  -4   1     1008.96     1011.95     57.49 o 
  -3  -4   1      307.98      317.79     11.45 o 
  -2  -4   1      114.14      116.61      4.97 o 
  -1  -4   1     2814.59     2836.05     13.92 o 
   1  -4   1        4.20        4.62      2.07 o 
   2  -4   1        6.51       10.07      2.29 o 
   3  -4   1     1616.74     1658.82      9.65 o 
   4  -4   1     1053.28     1056.62     13.41 o 
   5  -4   1        7.09       11.80      4.20 o 
   6  -4   1      910.08      896.06     14.99 o 
   7  -4   1      524.38      550.93     14.84 o 
   8  -4   1      145.94      147.34     11.95 o 
   9  -4   1       68.95       67.42     12.78 o 
  10  -4   1      204.20      209.11     27.37 o 
  -7  -3   1       72.79       62.73     14.96 o 
  -6  -3   1      446.09      441.83     17.16 o 
  -5  -3   1      713.46      740.69     18.60 o 
  -4  -3   1       75.90       85.46      6.29 o 
  -3  -3   1      577.75      590.60      8.79 o 
  -2  -3   1       35.15       23.47      2.18 o 
  -1  -3   1     1438.63     1445.08      8.55 o 
   0  -3   1      915.06     1018.54      8.44 o 
   1  -3   1     2281.21     2255.67     13.51 o 
   2  -3   1     3592.93     3716.06     25.37 o 
   3  -3   1     1142.60     1261.26     13.26 o 
   4  -3   1     1139.50     1210.07     11.42 o 
   5  -3   1     1550.82     1594.68     16.82 o 
   6  -3   1      741.47      766.55     13.10 o 
   7  -3   1        0.31        1.41      8.12 o 
   8  -3   1      672.17      702.10     16.68 o 
   9  -3   1      324.40      306.52     16.09 o 
  10  -3   1        9.42       20.00     23.01 o 
  -8  -2   1      221.53      235.45     17.77 o 
  -7  -2   1      449.59      443.44     17.49 o 
  -6  -2   1       75.18       77.50      9.64 o 
  -5  -2   1       13.22       16.04      7.97 o 
  -4  -2   1     1383.78     1362.45     20.90 o 
  -3  -2   1     2073.79     2032.19     26.97 o 
  -2  -2   1       99.06      104.36      3.31 o 
  -1  -2   1     2320.15     2336.31     10.62 o 
   0  -2   1     2538.96     2634.20     10.91 o 
   1  -2   1      476.91      455.43      3.26 o 
   2  -2   1       86.34       77.78      2.45 o 
   3  -2   1     1513.63     1528.33     10.18 o 
   4  -2   1     1463.41     1437.15     14.59 o 
   5  -2   1      621.09      648.18     12.07 o 
   6  -2   1      297.31      272.56      9.70 o 
   7  -2   1      854.40      864.28     17.64 o 
   8  -2   1      179.95      196.97     11.84 o 
   9  -2   1        0.16        4.24     14.21 o 
  -8  -1   1      389.11      415.89     20.55 o 
  -7  -1   1       13.91       17.62      9.77 o 
  -6  -1   1      230.36      234.01     11.06 o 
  -5  -1   1     1819.26     1805.61     34.79 o 
  -4  -1   1      170.48      184.19      8.46 o 
  -3  -1   1       17.52       18.79      5.59 o 
  -2  -1   1     1384.46     1410.40     10.51 o 
  -1  -1   1     4700.18     4790.01     17.94 o 
   0  -1   1      421.37      421.86      2.45 o 
   1  -1   1      306.82      313.91      2.29 o 
   2  -1   1      410.34      399.63      3.61 o 
   3  -1   1     4158.30     4444.13     17.82 o 
   4  -1   1       36.30       48.32      4.87 o 
   5  -1   1     1043.16     1023.94     13.51 o 
   6  -1   1      600.23      616.79     11.12 o 
   7  -1   1      155.74      165.61      9.59 o 
   8  -1   1       47.40       59.21     10.18 o 
   9  -1   1       83.86       79.34     13.91 o 
  -9   0   1      206.33      199.99     18.20 o 
  -8   0   1       15.21       16.18     10.95 o 
  -7   0   1      990.72      982.38     18.11 o 
  -6   0   1      613.52      630.70     15.71 o 
  -5   0   1      527.27      535.54     11.90 o 
  -4   0   1     4672.57     4908.35     30.75 o 
  -3   0   1     2350.87     2354.12     18.52 o 
  -2   0   1     3920.05     4295.74     27.75 o 
  -1   0   1     1070.19     1104.88      6.14 o 
   1   0   1      878.61      885.24      4.81 o 
   2   0   1     2359.10     2439.84     11.16 o 
   3   0   1       56.90       49.30      4.69 o 
   4   0   1     1241.30     1251.38     14.98 o 
   5   0   1      780.53      801.51     10.16 o 
   6   0   1      245.79      255.39      8.74 o 
   7   0   1      276.61      286.24     11.22 o 
   8   0   1      579.58      600.68     16.64 o 
   9   0   1       60.56       60.52     18.44 o 
  -9   1   1       39.88       39.44     11.52 o 
  -8   1   1      840.76      845.95     22.17 o 
  -7   1   1      367.95      367.25     12.63 o 
  -6   1   1      342.72      371.22     11.26 o 
  -5   1   1      857.91      838.34     13.08 o 
  -4   1   1       21.92       25.46      4.73 o 
  -3   1   1     1060.11     1108.46     12.70 o 
  -2   1   1      168.63      193.43      2.88 o 
  -1   1   1     2569.63     2632.05      8.93 o 
   0   1   1     2597.48     2697.68      8.00 o 
   1   1   1      322.46      345.24      3.60 o 
   2   1   1      500.84      511.27      5.73 o 
   3   1   1     2493.31     2558.80     18.01 o 
   4   1   1      632.78      604.47      8.28 o 
   5   1   1      233.58      227.16      8.48 o 
   6   1   1      332.77      341.85     10.75 o 
   7   1   1      243.76      266.33     12.10 o 
   8   1   1       79.94       71.20     12.77 o 
 -10   2   1      157.57      156.13     34.79 o 
  -9   2   1      504.20      516.56     17.97 o 
  -8   2   1       35.76       30.30     12.37 o 
  -7   2   1      376.96      368.90     12.65 o 
  -6   2   1      444.29      433.75     11.65 o 
  -5   2   1     1582.52     1542.03     16.93 o 
  -4   2   1      193.13      217.22      7.59 o 
  -3   2   1     1229.97     1246.49     10.87 o 
  -2   2   1      277.99      265.03      3.25 o 
  -1   2   1     6216.00     6461.58     20.27 o 
   0   2   1     2148.49     2326.70      8.17 o 
   1   2   1      806.16      791.94      6.46 o 
   2   2   1     1922.86     1912.20     11.65 o 
   3   2   1      177.13      181.16      5.28 o 
   4   2   1      405.35      383.68      9.42 o 
   5   2   1      275.00      276.40      9.28 o 
   6   2   1     1261.15     1228.48     21.11 o 
   7   2   1        2.21        2.21     11.06 o 
   8   2   1      593.97      572.53     20.57 o 
 -10   3   1       84.04       97.88     20.23 o 
  -9   3   1       47.76       61.61     14.47 o 
  -8   3   1      428.89      434.60     17.99 o 
  -7   3   1      819.42      814.78     16.47 o 
  -6   3   1      353.79      334.30     10.85 o 
  -5   3   1       37.32       34.84      6.64 o 
  -4   3   1     3562.08     3641.36     25.40 o 
  -3   3   1     1754.74     1759.35     18.41 o 
  -1   3   1      522.05      489.12      3.88 o 
   0   3   1     2059.29     2027.93     14.44 o 
   1   3   1      339.07      329.11      5.07 o 
   2   3   1        4.04        5.07      1.92 o 
   3   3   1      647.83      638.67      7.97 o 
   4   3   1     1488.69     1453.60     17.71 o 
   5   3   1       13.44       10.80     10.62 o 
   6   3   1       42.16       37.95     12.68 o 
   7   3   1      214.53      229.90     15.22 o 
 -10   4   1       42.69       49.95     18.45 o 
  -9   4   1      446.99      437.80     19.60 o 
  -8   4   1      745.57      711.98     17.48 o 
  -7   4   1       11.71       14.93      8.60 o 
  -6   4   1     1476.28     1526.21     21.59 o 
  -5   4   1      739.60      719.94     13.03 o 
  -4   4   1        6.31       10.45      2.61 o 
  -3   4   1       39.29       36.93      2.94 o 
  -2   4   1      124.59      103.42      3.19 o 
  -1   4   1     3461.67     3509.76     12.21 o 
   0   4   1       82.27       78.27      2.45 o 
   1   4   1      593.54      575.57     10.27 o 
   2   4   1     1007.02      971.99     16.05 o 
   3   4   1      407.49      385.62     15.24 o 
   4   4   1        5.68        1.05     11.76 o 
   5   4   1      119.72      110.94     15.08 o 
   6   4   1      566.49      549.41     20.23 o 
   7   4   1        5.32        6.71     29.22 o 
 -10   5   1      250.23      230.13     35.56 o 
  -9   5   1      188.75      195.45     14.95 o 
  -8   5   1      242.59      242.20     12.00 o 
  -7   5   1      451.80      451.53     12.89 o 
  -6   5   1      462.05      432.22     12.55 o 
  -5   5   1      228.55      239.96      6.36 o 
  -4   5   1     1118.74     1092.05      9.64 o 
  -3   5   1     1225.98     1203.36     10.30 o 
  -2   5   1      235.77      233.06      5.27 o 
  -1   5   1       34.05       27.90      3.14 o 
   0   5   1      658.43      636.84     11.58 o 
   1   5   1      528.46      525.33     11.21 o 
   2   5   1      203.97      200.17     10.90 o 
   3   5   1      168.09      153.79     13.48 o 
   4   5   1      396.13      386.42     18.57 o 
   5   5   1        8.08        4.07     14.04 o 
   6   5   1      313.70      280.85     18.73 o 
 -10   6   1        1.42       -6.66     28.76 o 
  -9   6   1      163.98      152.93     16.29 o 
  -8   6   1      379.71      364.62     14.95 o 
  -7   6   1      167.09      160.16     12.26 o 
  -6   6   1       88.02      101.40     10.48 o 
  -5   6   1      207.76      200.12      9.20 o 
  -4   6   1      935.81      933.77     14.76 o 
  -3   6   1      136.07      125.19      4.38 o 
  -2   6   1       42.00       45.23      4.74 o 
  -1   6   1     1481.93     1492.18     12.22 o 
   0   6   1      736.92      738.07     11.50 o 
   1   6   1      222.62      231.79      9.80 o 
   2   6   1       27.42       30.61      9.92 o 
   3   6   1      217.85      211.64     15.73 o 
   4   6   1      457.61      419.59     20.61 o 
   5   6   1        1.51       -1.44     17.33 o 
  -9   7   1      380.69      365.57     19.46 o 
  -8   7   1       16.80       21.47     11.26 o 
  -7   7   1      182.48      179.38     13.39 o 
  -6   7   1      535.90      528.20     13.78 o 
  -5   7   1      431.69      437.15     12.50 o 
  -4   7   1        6.81        8.62      8.00 o 
  -3   7   1      521.21      516.69      9.83 o 
  -2   7   1      910.51      895.82     12.05 o 
  -1   7   1       33.23       29.96      5.74 o 
   0   7   1       44.72       45.59      6.90 o 
   1   7   1      302.28      316.34     11.73 o 
   2   7   1      497.00      477.58     16.46 o 
   3   7   1       12.74        6.21     13.77 o 
   4   7   1      194.01      187.83     18.74 o 
  -9   8   1       31.74       27.01     16.20 o 
  -8   8   1       21.25       23.99     12.20 o 
  -7   8   1      364.28      378.84     17.43 o 
  -6   8   1      298.11      271.43     14.98 o 
  -5   8   1       26.83       27.17      9.40 o 
  -4   8   1     1257.48     1195.47     21.55 o 
  -3   8   1      470.56      468.27     11.03 o 
  -2   8   1       19.47       16.71      7.37 o 
  -1   8   1      366.56      375.86     11.84 o 
   0   8   1      582.22      575.40     16.45 o 
   1   8   1        3.24        3.93     11.02 o 
   2   8   1        5.94        3.16     16.31 o 
   3   8   1      229.38      235.98     23.60 o 
  -8   9   1      227.00      230.70     15.25 o 
  -7   9   1        2.88        3.72     12.92 o 
  -6   9   1      361.67      351.00     19.81 o 
  -5   9   1      429.07      438.45     20.01 o 
  -4   9   1       12.92       12.92      9.54 o 
  -3   9   1       18.43       14.83      9.69 o 
  -2   9   1      485.68      476.29     15.54 o 
  -1   9   1      184.32      204.85     14.96 o 
   0   9   1        1.57        1.86     10.85 o 
   1   9   1      134.45      140.27     15.91 o 
   2   9   1       52.69       54.35     30.54 o 
  -8  10   1        1.23        0.19     16.39 o 
  -7  10   1      230.23      233.68     17.17 o 
  -6  10   1      244.38      235.90     19.77 o 
  -5  10   1       12.70       13.38     12.58 o 
  -4  10   1      247.59      224.29     17.72 o 
  -3  10   1      376.02      407.95     18.34 o 
  -2  10   1        6.55        7.56     12.71 o 
  -1  10   1       23.31       25.56     17.50 o 
   0  10   1       99.72       77.34     21.91 o 
  -6  11   1        6.47       -1.49     20.16 o 
  -5  11   1       95.17       95.14     22.14 o 
  -4  11   1      159.42      207.82     24.44 o 
  -3  11   1      117.21      110.84     26.13 o 
  -2  11   1      183.02      180.20     38.26 o 
   2 -11   2      108.52      134.03     23.31 o 
   3 -11   2      197.98      226.59     25.38 o 
   4 -11   2      291.02      292.40     37.96 o 
   5 -11   2        3.11       -5.12     28.01 o 
   0 -10   2      105.92      121.29     19.21 o 
   1 -10   2      221.81      209.61     20.02 o 
   2 -10   2      101.36      111.91     17.61 o 
   3 -10   2      127.74      124.75     15.03 o 
   4 -10   2       19.20       16.03     15.08 o 
   5 -10   2      598.35      570.57     24.91 o 
   6 -10   2       13.43       17.44     15.76 o 
   7 -10   2       84.58       79.10     21.23 o 
  -2  -9   2       34.54       34.76     16.12 o 
  -1  -9   2        1.69        5.83     13.89 o 
   0  -9   2      212.10      203.28     16.21 o 
   1  -9   2      394.15      400.23     17.65 o 
   2  -9   2        0.77        2.83     10.12 o 
   3  -9   2       84.34       81.75     10.74 o 
   4  -9   2      145.14      171.34     17.15 o 
   5  -9   2      397.10      391.38     20.39 o 
   6  -9   2       17.99       17.10     13.05 o 
   7  -9   2      347.59      344.60     18.26 o 
   8  -9   2      314.65      333.18     19.66 o 
  -3  -8   2        0.90       -3.03     17.99 o 
  -2  -8   2      287.89      260.26     17.48 o 
  -1  -8   2      210.16      217.19     15.26 o 
   0  -8   2       12.01       17.40      8.54 o 
   1  -8   2        2.03        2.47      6.47 o 
   2  -8   2       60.35       77.44      8.33 o 
   3  -8   2      784.93      791.47     14.75 o 
   4  -8   2      229.09      211.98     16.51 o 
   5  -8   2      395.78      379.90     16.63 o 
   6  -8   2       88.77      101.42     13.63 o 
   7  -8   2      335.62      343.80     17.83 o 
   8  -8   2       46.09       59.89     14.72 o 
   9  -8   2      164.61      152.14     32.44 o 
  -4  -7   2       16.07       22.15     15.34 o 
  -3  -7   2      228.95      232.84     16.71 o 
  -2  -7   2       66.33       71.12     11.08 o 
  -1  -7   2      281.12      268.40     12.25 o 
   0  -7   2       58.87       60.67      6.95 o 
   1  -7   2     1545.43     1488.55     14.79 o 
   2  -7   2      108.64      108.73      5.79 o 
   3  -7   2        1.30       -0.60      6.96 o 
   4  -7   2      244.51      241.55     13.03 o 
   5  -7   2      841.21      821.38     19.85 o 
   6  -7   2       90.43      106.44     12.75 o 
   7  -7   2       28.25       30.95     12.09 o 
   8  -7   2      235.32      230.68     16.64 o 
   9  -7   2      186.00      223.05     18.04 o 
  -5  -6   2       85.39       80.58     16.29 o 
  -4  -6   2      198.81      210.50     16.67 o 
  -3  -6   2      259.42      245.28     18.75 o 
  -2  -6   2        0.30        4.91     10.19 o 
  -1  -6   2      506.20      499.32     10.92 o 
   0  -6   2      409.01      411.79      8.91 o 
   1  -6   2      566.16      560.64      7.32 o 
   2  -6   2      131.99      130.19      6.32 o 
   3  -6   2      989.77      974.95     14.57 o 
   4  -6   2      630.59      643.45     11.56 o 
   5  -6   2       15.70       16.23      9.30 o 
   6  -6   2       75.05       68.03     10.67 o 
   7  -6   2      428.72      436.98     17.17 o 
   8  -6   2      952.04      916.81     23.46 o 
   9  -6   2        8.69       12.11     13.69 o 
  -6  -5   2      136.12      146.43     16.21 o 
  -5  -5   2      299.87      319.17     22.75 o 
  -4  -5   2      189.24      210.83     22.76 o 
  -3  -5   2      128.18      123.61     18.86 o 
  -2  -5   2      772.20      762.37     12.69 o 
  -1  -5   2     1189.46     1171.00     13.43 o 
   0  -5   2       12.69       20.88      3.21 o 
   1  -5   2     1617.13     1624.66     14.27 o 
   2  -5   2      937.26      912.89     10.15 o 
   3  -5   2      482.86      491.41     13.60 o 
   4  -5   2      101.20      100.16      3.72 o 
   5  -5   2      713.69      705.45     11.51 o 
   6  -5   2     1074.48     1114.85     17.94 o 
   7  -5   2      110.03      103.09     10.41 o 
   8  -5   2      504.64      478.81     16.27 o 
   9  -5   2      392.82      414.74     19.38 o 
  -7  -4   2      133.19      146.38     17.95 o 
  -6  -4   2      167.33      185.81     19.70 o 
  -5  -4   2        0.42       -5.00     17.84 o 
  -4  -4   2      232.81      234.37     10.81 o 
  -3  -4   2      594.28      575.33     12.74 o 
  -2  -4   2     1526.40     1627.06     16.61 o 
  -1  -4   2      226.20      234.94      5.86 o 
   0  -4   2     2606.45     2652.13     19.11 o 
   1  -4   2     2494.02     2478.23     14.40 o 
   2  -4   2       18.60       24.44      3.18 o 
   3  -4   2      632.66      631.68      6.33 o 
   4  -4   2     1530.06     1438.80     19.47 o 
   5  -4   2      734.92      744.20      9.61 o 
   6  -4   2      109.17      103.53      7.20 o 
   7  -4   2      427.69      454.23     14.34 o 
   8  -4   2      693.94      670.59     18.05 o 
   9  -4   2        6.84        8.69     11.30 o 
  -8  -3   2      146.01      165.44     35.21 o 
  -7  -3   2      142.08      158.77     20.36 o 
  -6  -3   2        1.88       -4.76     15.36 o 
  -5  -3   2      921.59      926.68     18.49 o 
  -4  -3   2     2085.84     2128.62     19.23 o 
  -3  -3   2       49.66       55.15      4.87 o 
  -2  -3   2     2366.66     2347.35     13.88 o 
  -1  -3   2     1924.04     1913.46     10.99 o 
   0  -3   2      149.37      145.22      4.04 o 
   1  -3   2      408.62      447.71      4.28 o 
   2  -3   2     1410.57     1404.94      9.07 o 
   3  -3   2     1883.63     1938.61     11.75 o 
   4  -3   2        1.03        2.24      3.00 o 
   5  -3   2      314.12      312.63      8.43 o 
   6  -3   2      620.47      601.14     12.14 o 
   7  -3   2      386.86      373.44     11.89 o 
   8  -3   2       16.40       24.79     10.96 o 
   9  -3   2      183.91      198.54     13.33 o 
  -8  -2   2       11.37       12.49     15.07 o 
  -7  -2   2      234.98      237.75     15.47 o 
  -6  -2   2      416.48      428.51     12.79 o 
  -5  -2   2      175.66      173.12      8.64 o 
  -4  -2   2       58.57       57.66      6.38 o 
  -3  -2   2      534.23      500.70      9.38 o 
  -2  -2   2     4269.68     4359.43     17.69 o 
  -1  -2   2       52.19       56.94      1.92 o 
   0  -2   2     2088.17     2042.02      7.94 o 
   1  -2   2     3131.47     3201.96     12.77 o 
   2  -2   2      963.58     1005.65      6.56 o 
   3  -2   2      189.71      197.11      4.40 o 
   4  -2   2      413.27      366.91      6.88 o 
   5  -2   2     1465.29     1442.36     16.20 o 
   6  -2   2      362.59      408.82     12.35 o 
   7  -2   2      105.76      115.15     10.49 o 
   8  -2   2      996.06      983.30     17.59 o 
   9  -2   2      170.61      184.84     15.20 o 
  -9  -1   2        3.47       11.57     28.88 o 
  -8  -1   2      257.02      264.83     15.89 o 
  -7  -1   2      402.35      399.26     15.99 o 
  -6  -1   2      268.42      270.01     12.78 o 
  -5  -1   2     1115.09     1121.00     18.55 o 
  -4  -1   2     1878.26     1871.94     26.06 o 
  -3  -1   2      127.43      109.43      5.87 o 
  -2  -1   2       85.78      108.50      2.82 o 
  -1  -1   2     2654.00     2698.55      8.23 o 
   0  -1   2     5118.53     5109.55     15.94 o 
   1  -1   2       27.92       27.46      1.46 o 
   2  -1   2       57.25       55.65      2.08 o 
   3  -1   2     3440.70     3682.37     16.82 o 
   4  -1   2      955.97      941.31     11.81 o 
   5  -1   2        9.63       10.29      5.82 o 
   6  -1   2      785.76      777.07     19.95 o 
   7  -1   2      917.70      924.23     15.81 o 
   8  -1   2       38.67       37.16     10.11 o 
   9  -1   2       36.80       21.75     13.27 o 
  -9   0   2      276.97      298.32     16.21 o 
  -8   0   2        9.58       13.99     12.18 o 
  -7   0   2      174.10      186.18     13.16 o 
  -6   0   2      114.92      117.93      8.39 o 
  -5   0   2     1524.46     1514.08     20.22 o 
  -4   0   2     3660.93     3869.55     31.28 o 
  -3   0   2      544.10      537.80     10.85 o 
  -2   0   2    16987.49    16896.47     61.45 o 
  -1   0   2     3829.78     3951.41     16.45 o 
   0   0   2     3176.13     3198.91     10.65 o 
   1   0   2     3194.11     3298.93     14.20 o 
   2   0   2     3374.73     3418.13     14.71 o 
   3   0   2      189.54      185.73      6.74 o 
   4   0   2      550.72      522.02     11.17 o 
   5   0   2     1253.45     1246.88     14.94 o 
   6   0   2      453.11      450.97     11.55 o 
   7   0   2        3.87        6.42      8.22 o 
   8   0   2      325.14      339.20     13.62 o 
   9   0   2      295.08      271.61     27.60 o 
  -9   1   2       91.27       83.46     14.60 o 
  -8   1   2       24.20       24.09     11.93 o 
  -7   1   2     1239.17     1240.31     19.00 o 
  -6   1   2     3416.93     3396.76     35.24 o 
  -5   1   2      804.15      807.61     12.37 o 
  -4   1   2     4954.44     5132.82     24.71 o 
  -3   1   2      797.88      783.12      8.31 o 
  -2   1   2       68.76       62.82      1.78 o 
  -1   1   2      703.24      738.30      3.70 o 
   0   1   2     2783.70     2820.96     10.10 o 
   1   1   2     2384.59     2422.92     11.26 o 
   2   1   2      167.09      193.21      4.90 o 
   3   1   2     1930.18     2023.53     15.87 o 
   4   1   2     1661.98     1640.03     15.92 o 
   5   1   2      355.14      356.62      8.18 o 
   6   1   2      343.39      326.60     11.10 o 
   7   1   2      885.41      893.47     17.65 o 
   8   1   2        8.99       14.44     10.67 o 
 -10   2   2        1.44        6.09     17.68 o 
  -9   2   2      498.30      505.52     20.55 o 
  -8   2   2      616.87      617.62     19.76 o 
  -7   2   2       83.91       88.69      8.68 o 
  -6   2   2       33.77       32.98      6.83 o 
  -5   2   2     1854.96     1818.42     19.67 o 
  -4   2   2     2766.33     2767.51     16.16 o 
  -3   2   2        1.29        3.92      2.67 o 
  -2   2   2     3409.88     3369.57     18.60 o 
  -1   2   2    13103.74    13122.75     50.34 o 
   0   2   2      715.24      784.74      4.30 o 
   1   2   2      487.52      488.99      5.50 o 
   2   2   2     2587.79     2595.78     13.94 o 
   3   2   2     1292.53     1303.67     12.53 o 
   4   2   2      322.06      325.63      9.81 o 
   5   2   2      309.94      307.94     11.13 o 
   6   2   2      234.51      252.22     12.95 o 
   7   2   2      129.38      146.18     13.06 o 
   8   2   2       10.23       14.38     15.16 o 
 -10   3   2      129.15      138.48     19.81 o 
  -9   3   2      329.98      335.61     18.10 o 
  -8   3   2        0.93       -3.09     11.77 o 
  -7   3   2      986.37      976.33     17.14 o 
  -6   3   2     1340.19     1300.39     17.40 o 
  -5   3   2        6.75        6.89      5.47 o 
  -4   3   2      527.73      522.60      9.55 o 
  -3   3   2     1123.68     1137.52      9.67 o 
  -2   3   2      499.87      484.77      4.44 o 
  -1   3   2      897.75      963.14      5.33 o 
   0   3   2     1127.21     1164.94      7.08 o 
   1   3   2     2478.38     2537.54     14.56 o 
   2   3   2      569.94      573.76     10.24 o 
   3   3   2       98.37       96.17      4.57 o 
   4   3   2     1291.50     1302.78     17.41 o 
   5   3   2      384.78      369.77     15.40 o 
   6   3   2        0.32        3.59     12.51 o 
   7   3   2      177.18      186.24     14.88 o 
 -10   4   2        0.82        2.40     17.85 o 
  -9   4   2      124.75      129.56     14.99 o 
  -8   4   2      180.00      184.74     15.03 o 
  -7   4   2      186.26      180.65     10.21 o 
  -6   4   2      720.09      715.94     14.18 o 
  -5   4   2      998.46      976.66     12.60 o 
  -4   4   2     3506.43     3524.94     26.17 o 
  -3   4   2      642.18      645.65      7.59 o 
  -2   4   2      274.71      275.19      4.78 o 
  -1   4   2     5813.86     6000.11     26.43 o 
   0   4   2      305.77      282.51      4.94 o 
   1   4   2       15.30       14.79      3.43 o 
   2   4   2      818.65      815.04     12.77 o 
   3   4   2      826.90      806.74     19.40 o 
   4   4   2       23.95       26.00     12.36 o 
   5   4   2       91.84       84.90     14.34 o 
   6   4   2      503.35      472.44     20.15 o 
 -10   5   2        8.47        4.77     30.02 o 
  -9   5   2      698.47      717.90     20.53 o 
  -8   5   2      305.93      298.09     14.51 o 
  -7   5   2      294.15      300.31     11.07 o 
  -6   5   2     1181.69     1152.31     16.67 o 
  -5   5   2      792.44      787.18     11.10 o 
  -4   5   2       60.88       73.95      5.05 o 
  -3   5   2      390.03      407.56      6.74 o 
  -2   5   2      776.22      737.69      8.65 o 
  -1   5   2     1318.19     1352.97      8.89 o 
   0   5   2       71.77       74.97      5.45 o 
   1   5   2      546.61      529.69     11.61 o 
   2   5   2     1890.87     1901.90     27.20 o 
   3   5   2      417.27      408.55     16.88 o 
   4   5   2     2115.40     2092.37     33.89 o 
   5   5   2      361.03      363.86     20.63 o 
   6   5   2       24.31       31.31     36.71 o 
 -10   6   2      156.87      170.30     36.45 o 
  -9   6   2        1.21       -0.89     12.89 o 
  -8   6   2      300.27      291.01     15.04 o 
  -7   6   2      599.48      592.29     14.51 o 
  -6   6   2      332.48      325.33     11.09 o 
  -5   6   2       29.63       30.42      7.63 o 
  -4   6   2     1930.92     1897.49     18.40 o 
  -3   6   2      720.99      708.56     10.13 o 
  -2   6   2      112.03      115.67      5.10 o 
  -1   6   2      722.80      736.77      8.12 o 
   0   6   2     2033.88     1979.28     19.39 o 
   1   6   2      283.40      288.82     10.76 o 
   2   6   2      705.00      704.74     19.80 o 
   3   6   2      419.02      414.99     19.01 o 
   4   6   2        8.29       16.08     13.99 o 
   5   6   2       58.48       54.82     17.11 o 
  -9   7   2      413.16      420.00     20.76 o 
  -8   7   2      340.99      336.16     17.67 o 
  -7   7   2        2.51        3.69      9.75 o 
  -6   7   2      535.05      548.07     13.24 o 
  -5   7   2      743.49      740.07     15.26 o 
  -4   7   2       55.23       58.20      7.87 o 
  -3   7   2        1.05        0.72      5.43 o 
  -2   7   2      644.73      646.81      8.60 o 
  -1   7   2      954.40      935.58     13.05 o 
   0   7   2        0.60       -0.68      7.63 o 
   1   7   2      131.16      131.40      9.92 o 
   2   7   2      531.78      546.82     19.48 o 
   3   7   2      238.23      229.28     17.62 o 
   4   7   2      222.98      205.02     18.83 o 
  -9   8   2       95.17       98.11     15.80 o 
  -8   8   2      200.01      201.18     14.22 o 
  -7   8   2      457.56      450.74     16.16 o 
  -6   8   2       77.89       93.92     10.93 o 
  -5   8   2       74.85       78.64      8.66 o 
  -4   8   2      305.44      321.75     10.01 o 
  -3   8   2      398.79      407.59     10.29 o 
  -2   8   2      270.64      285.31     10.69 o 
  -1   8   2       11.63       11.95      7.80 o 
   0   8   2      577.19      542.90     16.58 o 
   1   8   2       58.24       65.86     11.93 o 
   2   8   2       40.90       37.41     17.62 o 
   3   8   2       13.81        2.24     31.59 o 
  -8   9   2       78.23       92.84     13.04 o 
  -7   9   2      103.18      102.07     12.81 o 
  -6   9   2        1.29        4.34     10.07 o 
  -5   9   2      312.51      311.73     11.30 o 
  -4   9   2      225.81      232.21     13.78 o 
  -3   9   2       57.68       58.35     10.49 o 
  -2   9   2       47.21       50.09     12.76 o 
  -1   9   2      201.20      209.01     15.87 o 
   0   9   2      449.76      466.49     17.37 o 
   1   9   2        2.10        7.77     12.33 o 
   2   9   2      359.68      354.67     41.24 o 
  -8  10   2       13.04       13.20     16.90 o 
  -7  10   2      208.34      217.27     15.05 o 
  -6  10   2      118.15      144.58     15.34 o 
  -5  10   2       83.23       88.53     15.63 o 
  -4  10   2        0.48        9.73     17.90 o 
  -3  10   2       98.43      113.95     14.25 o 
  -2  10   2      372.08      417.31     19.42 o 
  -1  10   2       73.18       75.09     15.29 o 
   0  10   2      222.79      227.60     26.46 o 
  -6  11   2       10.15        7.13     21.68 o 
  -5  11   2       92.75       92.69     22.14 o 
  -4  11   2       96.07      115.01     22.01 o 
  -3  11   2      157.69      171.62     23.65 o 
   3 -11   3        2.03        1.58     20.26 o 
   4 -11   3      205.87      217.83     35.10 o 
   0 -10   3      412.45      406.90     45.28 o 
   1 -10   3        0.12       -0.70     16.43 o 
   2 -10   3      177.17      199.85     19.67 o 
   3 -10   3      274.43      285.17     17.61 o 
   4 -10   3      226.94      232.29     20.79 o 
   5 -10   3      240.63      223.56     20.21 o 
   6 -10   3      209.42      249.80     20.83 o 
   7 -10   3      140.94      159.41     35.96 o 
  -2  -9   3      327.61      327.10     19.54 o 
  -1  -9   3       46.78       47.23     17.56 o 
   0  -9   3      173.08      192.40     15.82 o 
   1  -9   3      202.04      199.88     15.21 o 
   2  -9   3      282.93      282.00     16.14 o 
   3  -9   3        1.57        1.04     12.16 o 
   4  -9   3      186.59      194.16     17.78 o 
   5  -9   3      180.60      194.37     17.91 o 
   6  -9   3      192.93      187.20     16.10 o 
   7  -9   3        4.52        4.59     14.53 o 
   8  -9   3      231.30      220.33     36.94 o 
  -3  -8   3       72.08       89.10     19.36 o 
  -2  -8   3       78.29       66.60     12.80 o 
  -1  -8   3       32.31       27.49     10.85 o 
   0  -8   3     1295.16     1239.31     19.27 o 
   1  -8   3       88.98       89.73      9.05 o 
   2  -8   3       21.47       15.08      7.37 o 
   3  -8   3      534.47      532.90     19.15 o 
   4  -8   3     1350.08     1306.67     29.47 o 
   5  -8   3      127.37      115.31     13.60 o 
   6  -8   3      160.65      162.29     14.51 o 
   7  -8   3      348.64      357.72     18.06 o 
   8  -8   3       56.50       61.27     14.46 o 
   9  -8   3        6.57       -4.40     27.21 o 
  -4  -7   3      533.43      521.31     22.75 o 
  -3  -7   3      225.15      228.24     16.51 o 
  -2  -7   3      682.86      659.91     19.97 o 
  -1  -7   3      226.03      245.75     14.46 o 
   0  -7   3       17.32       20.06      8.59 o 
   1  -7   3      446.32      442.17      9.93 o 
   2  -7   3      582.82      581.92     10.24 o 
   3  -7   3      221.64      235.45     10.81 o 
   4  -7   3        6.47       10.31     10.23 o 
   5  -7   3      520.94      513.56     17.45 o 
   6  -7   3      935.59      914.97     22.25 o 
   7  -7   3      162.19      168.47     14.88 o 
   8  -7   3      545.34      525.73     20.77 o 
   9  -7   3      579.74      622.07     26.64 o 
  -5  -6   3        6.43        3.78     15.61 o 
  -4  -6   3      161.14      181.90     25.05 o 
  -3  -6   3      369.81      389.84     26.66 o 
  -2  -6   3      371.94      375.38     18.68 o 
  -1  -6   3       14.47       15.22      7.40 o 
   0  -6   3      867.93      853.41     12.01 o 
   1  -6   3     1284.55     1242.95     11.08 o 
   2  -6   3      297.67      287.55      9.56 o 
   3  -6   3      586.33      574.84     11.42 o 
   4  -6   3     3302.29     3278.36     42.94 o 
   5  -6   3      108.40      109.46     11.48 o 
   6  -6   3      639.27      633.50     18.56 o 
   7  -6   3      362.62      366.22     16.99 o 
   8  -6   3       11.46       16.07     12.95 o 
   9  -6   3       32.11       35.76     14.58 o 
  -6  -5   3       52.63       44.97     15.95 o 
  -5  -5   3      268.54      250.78     26.24 o 
  -4  -5   3      662.19      676.39     31.06 o 
  -3  -5   3       11.74       12.37      7.93 o 
  -2  -5   3      307.41      322.32     10.21 o 
  -1  -5   3      981.47      960.96     15.02 o 
   0  -5   3      673.99      652.44      8.13 o 
   1  -5   3      265.86      268.65      5.79 o 
   2  -5   3      799.64      751.62      9.22 o 
   3  -5   3     1184.10     1182.86     11.85 o 
   4  -5   3       30.76       34.57      5.47 o 
   5  -5   3      234.32      235.22      9.47 o 
   6  -5   3      372.17      361.44     12.27 o 
   7  -5   3      734.42      715.79     17.99 o 
   8  -5   3        3.09       -0.13     10.93 o 
   9  -5   3      400.32      408.88     19.75 o 
  -7  -4   3       56.13       52.99     21.48 o 
  -6  -4   3      604.72      602.74     26.20 o 
  -5  -4   3      162.77      172.75     22.24 o 
  -4  -4   3      153.64      165.68     10.63 o 
  -3  -4   3      717.27      705.58     14.63 o 
  -2  -4   3      689.67      675.91     12.18 o 
  -1  -4   3      102.76      105.30      4.19 o 
   0  -4   3       88.39       84.21      3.76 o 
   1  -4   3     3459.75     3431.60     15.93 o 
   2  -4   3      851.83      844.03      6.76 o 
   3  -4   3       34.83       30.10      2.66 o 
   4  -4   3     1417.43     1411.09     16.16 o 
   5  -4   3      865.87      880.56     11.70 o 
   6  -4   3        5.35        7.22      6.07 o 
   7  -4   3        3.90       12.23      9.18 o 
   8  -4   3      317.54      311.19     14.68 o 
   9  -4   3      298.91      300.78     16.26 o 
  -8  -3   3      420.54      358.80     41.31 o 
  -7  -3   3      254.10      269.22     26.48 o 
  -6  -3   3       81.44       84.80     10.48 o 
  -5  -3   3      167.26      168.48     11.41 o 
  -4  -3   3      302.55      299.13      9.03 o 
  -3  -3   3      363.56      370.47      8.55 o 
  -2  -3   3      122.51      131.57      4.40 o 
  -1  -3   3     1220.23     1184.58      9.46 o 
   0  -3   3     2282.51     2260.92     10.75 o 
   1  -3   3      235.28      224.75      3.72 o 
   2  -3   3       64.68       57.76      2.74 o 
   3  -3   3     2194.22     2291.33     14.66 o 
   4  -3   3     1598.37     1603.24     17.75 o 
   5  -3   3       55.27       59.88      4.87 o 
   6  -3   3     1220.37     1243.30     17.49 o 
   7  -3   3     1104.99     1091.99     26.29 o 
   8  -3   3        3.29        4.44     10.65 o 
   9  -3   3       84.21       84.38     12.19 o 
  -8  -2   3       15.32       19.15     17.26 o 
  -7  -2   3       22.46       23.55     12.51 o 
  -6  -2   3      375.27      391.57     12.51 o 
  -5  -2   3     1261.21     1268.94     17.35 o 
  -4  -2   3       99.32       94.43      7.38 o 
  -3  -2   3      279.50      225.37      7.56 o 
  -2  -2   3     2899.10     2974.11     18.97 o 
  -1  -2   3     1119.84     1093.57      6.93 o 
   0  -2   3      229.33      236.19      3.53 o 
   1  -2   3     2849.72     2951.40     10.10 o 
   2  -2   3     4216.94     4366.61     16.78 o 
   3  -2   3      376.67      387.24      4.91 o 
   4  -2   3      977.44     1035.84      9.54 o 
   5  -2   3     1134.71     1118.28     12.95 o 
   6  -2   3       81.55       98.45      8.25 o 
   7  -2   3      126.69      113.22      9.67 o 
   8  -2   3      139.49      145.57     11.16 o 
   9  -2   3      299.05      304.84     15.24 o 
  -9  -1   3       59.01       64.70     31.72 o 
  -8  -1   3      281.36      307.14     16.67 o 
  -7  -1   3      586.12      597.27     15.75 o 
  -6  -1   3      336.14      343.05     12.94 o 
  -5  -1   3       28.08       28.81      7.61 o 
  -4  -1   3     1326.43     1361.84     17.66 o 
  -3  -1   3      647.03      569.28      8.98 o 
  -2  -1   3      859.08      871.17      8.00 o 
  -1  -1   3       64.37       58.65      2.29 o 
   0  -1   3     5464.06     5474.80     20.32 o 
   1  -1   3     2968.13     3080.91     10.13 o 
   2  -1   3        1.54        3.43      2.12 o 
   3  -1   3     2455.30     2593.09     13.74 o 
   4  -1   3     1052.02     1012.27     11.50 o 
   5  -1   3      340.17      340.06      9.68 o 
   6  -1   3      112.49      114.80      8.71 o 
   7  -1   3      543.72      524.86     14.16 o 
   8  -1   3      197.60      202.54     11.63 o 
   9  -1   3       12.63       14.25     12.39 o 
  -9   0   3      268.72      258.74     17.41 o 
  -8   0   3      879.19      852.96     19.44 o 
  -7   0   3       61.29       70.01      9.98 o 
  -6   0   3      945.85      950.24     15.18 o 
  -5   0   3     1530.48     1518.84     15.98 o 
  -4   0   3       58.81       44.84      3.98 o 
  -3   0   3       34.47       39.99      2.51 o 
  -2   0   3     2518.45     2566.16     14.13 o 
  -1   0   3     2169.53     2202.00      8.41 o 
   0   0   3       64.89       58.29      1.55 o 
   1   0   3      298.73      312.23      3.22 o 
   2   0   3     1158.54     1161.96      9.07 o 
   3   0   3      825.63      818.02     11.61 o 
   4   0   3      244.16      269.50      7.92 o 
   5   0   3      369.34      361.09      9.84 o 
   6   0   3      570.28      577.40     14.02 o 
   7   0   3      309.24      316.36     11.21 o 
   8   0   3        6.70        8.10     10.14 o 
  -9   1   3      145.89      165.04     14.03 o 
  -8   1   3      575.99      517.37     18.70 o 
  -7   1   3      181.15      179.74     12.91 o 
  -6   1   3      296.98      306.80      9.61 o 
  -5   1   3      196.57      201.13      7.08 o 
  -4   1   3      110.19      116.72      4.68 o 
  -3   1   3      674.86      622.58      7.31 o 
  -2   1   3     2485.52     2508.15     10.32 o 
  -1   1   3      300.38      305.34      2.98 o 
   0   1   3     1073.58     1077.89      5.78 o 
   1   1   3     2896.53     2929.94     10.17 o 
   2   1   3     1691.12     1747.31     13.06 o 
   3   1   3     1058.43     1134.62     14.78 o 
   4   1   3      382.49      342.37      8.46 o 
   5   1   3      335.50      336.18      9.34 o 
   6   1   3      272.84      281.86     10.71 o 
   7   1   3       93.58       96.42     10.52 o 
   8   1   3      281.10      262.83     13.71 o 
 -10   2   3        6.27        4.30     15.20 o 
  -9   2   3       25.60       27.92     13.59 o 
  -8   2   3      642.12      635.89     19.91 o 
  -7   2   3      198.08      204.42     12.83 o 
  -6   2   3       83.59       78.53      6.89 o 
  -5   2   3     1273.76     1242.31     13.98 o 
  -4   2   3     1139.48     1143.30      9.82 o 
  -3   2   3      482.21      473.57      5.33 o 
  -2   2   3      184.32      191.07      3.28 o 
  -1   2   3     4658.28     4835.04     18.79 o 
   0   2   3       30.70       23.39      1.67 o 
   1   2   3        1.26        2.99      1.84 o 
   3   2   3      709.87      693.07     11.71 o 
   4   2   3     1923.31     1944.00     19.58 o 
   5   2   3        9.79       12.43      7.08 o 
   6   2   3      732.03      707.66     17.37 o 
   7   2   3      486.75      487.41     17.05 o 
 -10   3   3      165.64      175.83     17.77 o 
  -9   3   3      410.33      398.40     18.69 o 
  -8   3   3      133.58      141.49     13.60 o 
  -7   3   3       46.47       48.12     10.96 o 
  -6   3   3     1203.80     1215.09     19.85 o 
  -5   3   3      891.34      877.15     11.22 o 
  -4   3   3       30.23       25.45      3.96 o 
  -3   3   3      674.99      683.14      8.74 o 
  -2   3   3     1337.14     1320.65     14.83 o 
  -1   3   3     1351.83     1333.39      6.86 o 
   0   3   3       76.83       92.75      2.24 o 
   1   3   3     1753.52     1757.61     12.52 o 
   2   3   3     2517.16     2581.76     26.93 o 
   3   3   3        7.94        8.73      4.54 o 
   4   3   3      220.10      220.58     13.90 o 
   5   3   3      275.48      284.06     14.41 o 
   6   3   3      310.02      322.22     14.78 o 
   7   3   3        1.31        6.33     12.60 o 
 -10   4   3      457.02      463.44     24.94 o 
  -9   4   3        0.87       -0.01     13.18 o 
  -8   4   3      959.69      960.56     22.96 o 
  -7   4   3      213.39      205.26     10.30 o 
  -6   4   3      510.44      490.66     10.30 o 
  -5   4   3      268.74      270.21      7.26 o 
  -4   4   3     1040.93     1006.05     13.20 o 
  -3   4   3     1013.27      991.44     10.30 o 
  -2   4   3      428.37      467.29      5.82 o 
  -1   4   3     3031.47     3160.33     12.85 o 
   0   4   3       83.59       74.89      3.40 o 
   1   4   3      532.04      514.03      7.48 o 
   2   4   3      159.84      162.89     11.58 o 
   3   4   3      724.68      704.67     19.06 o 
   4   4   3      449.81      431.07     18.11 o 
   5   4   3      163.73      160.99     14.46 o 
   6   4   3       50.33       42.81     14.31 o 
 -10   5   3       40.66       29.71     27.59 o 
  -9   5   3      316.86      308.29     18.22 o 
  -8   5   3      351.15      378.13     17.75 o 
  -7   5   3       28.42       29.72      8.41 o 
  -6   5   3      309.32      323.39     10.25 o 
  -5   5   3     1348.54     1340.34     15.93 o 
  -4   5   3      310.12      287.83      7.72 o 
  -3   5   3       93.99       94.33      3.54 o 
  -2   5   3      304.03      286.23      5.32 o 
  -1   5   3     2616.89     2667.46     12.49 o 
   0   5   3        6.93       10.60      4.75 o 
   1   5   3      677.69      666.14     13.03 o 
   2   5   3       52.04       49.53     11.12 o 
   3   5   3      135.71      137.67     13.82 o 
   4   5   3       69.76       77.92     14.31 o 
   5   5   3        4.52        9.27     15.50 o 
 -10   6   3      220.74      244.02     36.17 o 
  -9   6   3      122.84      124.77     13.87 o 
  -8   6   3      118.61      116.63     12.27 o 
  -7   6   3      207.84      205.87     10.46 o 
  -6   6   3      578.06      561.83     13.01 o 
  -5   6   3      124.81      126.23      8.12 o 
  -4   6   3      435.39      430.80      9.41 o 
  -3   6   3     1161.07     1183.83     12.94 o 
  -2   6   3      116.57      131.86      5.72 o 
  -1   6   3      477.11      454.17      6.59 o 
   0   6   3      261.92      250.61      9.74 o 
   1   6   3      334.26      332.73     11.36 o 
   2   6   3     1129.01     1106.29     24.07 o 
   3   6   3       16.81       20.85     13.90 o 
   4   6   3      347.96      355.56     20.34 o 
   5   6   3      420.35      378.64     42.81 o 
 -10   7   3       35.17       31.08     31.05 o 
  -9   7   3       98.55      104.66     13.98 o 
  -8   7   3      279.03      287.58     15.15 o 
  -7   7   3      355.19      351.46     12.74 o 
  -6   7   3        0.46        2.09      7.26 o 
  -5   7   3     1060.99     1079.85     15.00 o 
  -4   7   3      130.24      129.18      8.74 o 
  -3   7   3       18.58       17.54      5.93 o 
  -2   7   3      106.51       92.44      5.76 o 
  -1   7   3      896.17      904.89     13.21 o 
   0   7   3      377.92      364.46     11.98 o 
   1   7   3       16.11       13.63      8.80 o 
   2   7   3       78.22       65.91     13.36 o 
   3   7   3      466.56      423.72     20.56 o 
   4   7   3        4.03        8.98     29.12 o 
  -9   8   3      249.13      252.73     16.33 o 
  -8   8   3       85.41       86.71     12.91 o 
  -7   8   3       73.70       82.68     10.44 o 
  -6   8   3      268.52      268.68     11.46 o 
  -5   8   3      628.51      625.14     13.98 o 
  -4   8   3        5.93        8.09      7.14 o 
  -3   8   3      264.80      273.47     10.34 o 
  -2   8   3      484.38      470.79     12.55 o 
  -1   8   3       96.01      102.25     11.20 o 
   0   8   3       27.21       36.67     10.94 o 
   1   8   3      176.20      179.40     13.81 o 
   2   8   3      222.52      231.02     21.94 o 
  -8   9   3      182.60      182.75     14.87 o 
  -7   9   3      388.74      425.11     16.59 o 
  -6   9   3       74.63       78.56     11.26 o 
  -5   9   3      137.15      142.82     10.32 o 
  -4   9   3      333.77      370.85     15.70 o 
  -3   9   3      233.22      252.73     15.69 o 
  -2   9   3        7.47        9.46     12.62 o 
  -1   9   3      176.20      180.72     13.37 o 
   0   9   3       42.40       42.27     12.02 o 
   1   9   3       60.86       48.99     13.24 o 
  -8  10   3      189.88      202.86     20.45 o 
  -7  10   3        3.31       11.29     13.66 o 
  -6  10   3      128.73      140.97     17.39 o 
  -5  10   3      478.97      493.19     28.00 o 
  -4  10   3        4.47        8.80     14.42 o 
  -3  10   3       17.31       18.34     13.57 o 
  -2  10   3       43.48       35.74     14.12 o 
  -1  10   3      160.16      140.02     16.27 o 
   0  10   3        1.31        7.08     28.23 o 
  -5  11   3        0.15        5.84     20.71 o 
  -4  11   3       19.51        7.97     21.06 o 
  -3  11   3      121.60      112.31     18.09 o 
   0 -10   4      279.63      296.19     40.29 o 
   1 -10   4      106.98      122.12     19.05 o 
   2 -10   4       18.12       16.52     14.10 o 
   3 -10   4      239.32      274.12     18.22 o 
   4 -10   4       74.25       55.52     16.64 o 
   5 -10   4        1.19        3.13     16.73 o 
   6 -10   4       33.18       42.49     16.64 o 
  -2  -9   4       98.52       87.35     16.35 o 
  -1  -9   4      266.89      285.59     21.59 o 
   0  -9   4       39.23       26.51     13.06 o 
   1  -9   4        1.94        7.02     13.18 o 
   2  -9   4      102.92       97.57     13.73 o 
   3  -9   4      503.48      534.11     19.12 o 
   4  -9   4       33.45       47.41     15.25 o 
   5  -9   4      246.15      256.10     20.21 o 
   6  -9   4      684.90      711.96     23.27 o 
   7  -9   4       59.19       49.33     15.34 o 
  -3  -8   4      128.29      137.97     16.70 o 
  -2  -8   4        3.35       11.06     11.95 o 
  -1  -8   4      180.95      161.78     14.72 o 
   0  -8   4      631.17      619.63     17.00 o 
   1  -8   4      415.69      407.14     12.61 o 
   2  -8   4        9.18       14.93     10.67 o 
   3  -8   4       69.13       61.28     14.19 o 
   4  -8   4      477.40      469.90     21.13 o 
   5  -8   4       18.17       23.25     12.38 o 
   6  -8   4      188.54      188.89     15.44 o 
   7  -8   4      103.86      100.72     15.38 o 
   8  -8   4      416.52      427.48     20.59 o 
  -4  -7   4      167.27      157.87     26.15 o 
  -3  -7   4       85.65       84.45     17.23 o 
  -2  -7   4      168.69      153.65     14.93 o 
  -1  -7   4      487.85      472.53     17.07 o 
   0  -7   4       89.47       93.65      8.91 o 
   1  -7   4       15.00       18.13      7.25 o 
   2  -7   4      167.41      166.36      8.13 o 
   3  -7   4      782.01      762.13     21.95 o 
   4  -7   4      269.20      276.23     14.16 o 
   5  -7   4      145.96      148.57     12.88 o 
   6  -7   4      268.20      272.60     15.92 o 
   7  -7   4      205.50      214.42     15.93 o 
   8  -7   4      114.21       97.07     14.93 o 
   9  -7   4       92.03      108.78     30.48 o 
  -5  -6   4      161.43      144.93     25.57 o 
  -4  -6   4       37.81       29.09     21.17 o 
  -3  -6   4      228.16      226.08     22.60 o 
  -2  -6   4      276.74      266.14     10.25 o 
  -1  -6   4      393.52      394.68     11.31 o 
   0  -6   4      525.76      528.57      9.64 o 
   1  -6   4      638.30      639.90     10.14 o 
   2  -6   4       43.93       51.98      6.69 o 
   3  -6   4       48.78       45.70      4.90 o 
   4  -6   4        8.44        7.97      9.56 o 
   5  -6   4      122.01      128.02     11.97 o 
   6  -6   4     2198.02     2163.31     30.83 o 
   7  -6   4        3.89        5.72     12.57 o 
   8  -6   4      993.33      968.28     25.31 o 
   9  -6   4      193.32      204.68     20.54 o 
  -6  -5   4       11.51       14.49     17.84 o 
  -5  -5   4        3.18        5.26     20.73 o 
  -4  -5   4      680.77      685.36     31.26 o 
  -3  -5   4      366.27      387.83     13.44 o 
  -2  -5   4        1.84        0.97      6.77 o 
  -1  -5   4      411.93      405.58      8.71 o 
   0  -5   4      574.72      562.09      9.38 o 
   1  -5   4      205.87      186.45      5.66 o 
   2  -5   4      270.49      281.29      5.16 o 
   3  -5   4      995.57      966.61     11.18 o 
   4  -5   4     2852.08     2876.75     27.50 o 
   5  -5   4        3.32        5.66      6.94 o 
   6  -5   4      373.87      388.80     13.15 o 
   7  -5   4      573.89      568.67     16.02 o 
   8  -5   4      245.90      256.95     16.59 o 
   9  -5   4       55.18       63.56     15.06 o 
  -7  -4   4       14.78       14.64     28.40 o 
  -6  -4   4      146.47      150.81     18.94 o 
  -5  -4   4      412.22      428.99     15.73 o 
  -4  -4   4      318.79      337.89     13.50 o 
  -3  -4   4      140.17      151.52     10.21 o 
  -2  -4   4      908.22      902.12     14.44 o 
  -1  -4   4      833.25      819.34      8.97 o 
   0  -4   4      201.89      206.14      5.50 o 
   1  -4   4      730.78      741.56      9.00 o 
   2  -4   4     1257.45     1200.47     16.39 o 
   3  -4   4      888.00      871.09      9.90 o 
   4  -4   4        5.35        5.83      5.90 o 
   5  -4   4      714.14      701.33     11.35 o 
   6  -4   4     1029.90     1050.64     18.36 o 
   7  -4   4       80.41       80.67     10.71 o 
   8  -4   4      128.30      120.24     12.55 o 
   9  -4   4      276.04      276.66     16.02 o 
  -7  -3   4      330.85      345.14     28.22 o 
  -6  -3   4      631.44      637.44     18.72 o 
  -5  -3   4       48.90       46.64     10.58 o 
  -4  -3   4      928.26      928.98     14.51 o 
  -3  -3   4     1005.68     1009.11      9.67 o 
  -2  -3   4      617.66      619.57      7.01 o 
  -1  -3   4      191.59      195.84      5.97 o 
   0  -3   4     2328.86     2355.46     15.97 o 
   1  -3   4      731.29      664.25      6.42 o 
   2  -3   4      143.28      138.22      4.06 o 
   3  -3   4      745.54      770.85      8.53 o 
   4  -3   4      720.97      700.79     10.61 o 
   5  -3   4      331.82      341.28      9.38 o 
   6  -3   4      111.29      108.52      8.38 o 
   7  -3   4      538.18      509.93     13.46 o 
   8  -3   4      615.00      634.46     18.74 o 
   9  -3   4        4.90        0.62     12.55 o 
  -8  -2   4      210.63      212.29     20.47 o 
  -7  -2   4      126.05      136.58     15.08 o 
  -6  -2   4       90.29       82.95      9.74 o 
  -5  -2   4      644.67      647.32     14.56 o 
  -4  -2   4      881.27      907.86     16.92 o 
  -3  -2   4       56.66       64.51      4.62 o 
  -2  -2   4     1220.82     1256.65      9.11 o 
  -1  -2   4     1149.39     1096.60     10.49 o 
   0  -2   4      844.93      799.66      7.05 o 
   1  -2   4      149.39      159.90      5.10 o 
   3  -2   4     2551.86     2577.45     14.32 o 
   4  -2   4     1014.75     1118.00     10.12 o 
   5  -2   4      529.32      503.36      9.70 o 
   6  -2   4      755.44      824.01     13.28 o 
   7  -2   4      495.68      467.40     13.69 o 
   8  -2   4        0.28        0.52     11.30 o 
   9  -2   4      146.19      139.50     14.47 o 
  -9  -1   4      180.99      160.74     33.05 o 
  -8  -1   4       25.47       20.49     12.88 o 
  -7  -1   4      212.03      221.46     12.04 o 
  -6  -1   4      667.90      637.78     16.13 o 
  -5  -1   4      583.91      575.68     13.88 o 
  -4  -1   4      220.60      234.86      6.82 o 
  -3  -1   4     1105.50     1057.09     12.68 o 
  -2  -1   4     1247.38     1203.68      8.48 o 
  -1  -1   4       60.24       53.88      1.97 o 
   0  -1   4      131.59      124.17      2.48 o 
   1  -1   4     1725.12     1701.24     12.38 o 
   2  -1   4     1688.44     1782.69     10.05 o 
   3  -1   4       25.57       31.90      4.04 o 
   4  -1   4      422.70      425.10      8.48 o 
   5  -1   4     1119.79     1126.06     14.15 o 
   6  -1   4      316.47      316.19     10.12 o 
   7  -1   4      110.92      107.39      9.15 o 
   8  -1   4      342.03      344.31     12.52 o 
  -9   0   4       44.48       49.83     14.25 o 
  -8   0   4        8.81        9.12     10.52 o 
  -7   0   4      583.44      577.91     15.63 o 
  -6   0   4      481.53      473.98     12.97 o 
  -5   0   4      417.54      401.33      6.76 o 
  -4   0   4     1397.61     1391.46     13.47 o 
  -3   0   4     1631.41     1703.96     14.36 o 
  -2   0   4        3.07        5.69      2.59 o 
  -1   0   4      962.80      942.84      9.93 o 
   0   0   4     4613.68     4644.46     15.41 o 
   1   0   4      946.81      976.50      5.41 o 
   2   0   4      353.35      353.73      5.49 o 
   3   0   4     2291.58     2283.94     14.29 o 
   4   0   4     1169.23     1183.47     12.16 o 
   5   0   4       20.30       15.28      5.35 o 
   6   0   4      216.98      232.41      9.44 o 
   7   0   4      576.29      563.25     12.44 o 
   8   0   4      121.27      126.37     12.89 o 
  -9   1   4      651.94      656.95     19.74 o 
  -8   1   4      757.56      700.23     18.29 o 
  -7   1   4       16.64       18.32      9.27 o 
  -6   1   4     1278.94     1256.95     18.55 o 
  -5   1   4     1368.93     1296.51     18.84 o 
  -4   1   4       65.93       51.39      5.13 o 
  -3   1   4      174.47      151.37      4.44 o 
  -2   1   4     3524.45     3558.08     12.77 o 
  -1   1   4     1556.88     1524.21      7.23 o 
   0   1   4       12.56       18.00      1.88 o 
   1   1   4      465.24      447.18      4.42 o 
   2   1   4     3477.25     3649.89     16.27 o 
   3   1   4      319.69      302.97      7.50 o 
   4   1   4      201.66      217.88      7.82 o 
   5   1   4      968.84      944.22     14.15 o 
   6   1   4      345.66      356.78     11.79 o 
   7   1   4        6.62        8.93      9.64 o 
   8   1   4      127.69      109.81     15.67 o 
 -10   2   4      235.52      208.33     24.34 o 
  -9   2   4        1.07        3.03     11.81 o 
  -8   2   4       75.16       83.63     11.27 o 
  -7   2   4      296.21      304.54     12.78 o 
  -6   2   4     1283.09     1245.87     15.35 o 
  -5   2   4        0.06       -0.19      3.17 o 
  -4   2   4      873.30      832.75      6.80 o 
  -3   2   4     2632.93     2663.85     12.69 o 
  -2   2   4     1371.94     1461.68      9.10 o 
  -1   2   4       82.16       77.80      2.78 o 
   0   2   4     6837.08     7251.62     15.78 o 
   1   2   4     2475.02     2489.58     14.18 o 
   2   2   4      534.72      576.28      8.36 o 
   3   2   4      933.18      911.97     17.72 o 
   4   2   4      451.67      449.03     12.11 o 
   5   2   4       97.89      112.19     10.20 o 
   6   2   4        2.79        1.13     10.25 o 
   7   2   4      262.22      266.80     15.05 o 
 -10   3   4       14.26        7.55     17.31 o 
  -9   3   4      373.24      372.60     16.82 o 
  -8   3   4      669.17      645.15     17.90 o 
  -7   3   4      155.96      149.62      9.41 o 
  -6   3   4      468.09      457.31      9.00 o 
  -5   3   4     1047.12     1040.71     10.44 o 
  -4   3   4      817.48      791.59      8.03 o 
  -3   3   4      158.85      173.38      5.27 o 
  -2   3   4     2551.44     2727.20     18.65 o 
  -1   3   4     1450.75     1425.02      6.95 o 
   0   3   4       91.80       74.94      2.62 o 
   1   3   4       15.64       15.12      1.43 o 
   2   3   4     1713.77     1667.39     26.11 o 
   3   3   4      608.50      575.22     10.83 o 
   4   3   4       17.24       13.55     11.35 o 
   5   3   4      201.99      193.66     12.15 o 
   6   3   4      336.16      326.21     15.07 o 
   7   3   4       31.85       50.38     17.73 o 
 -10   4   4      108.88      107.18     23.08 o 
  -9   4   4      143.58      151.85     14.14 o 
  -8   4   4        1.35        2.06     11.13 o 
  -7   4   4        7.70        9.91      7.51 o 
  -6   4   4     1864.85     1811.76     22.25 o 
  -5   4   4      391.67      398.83      7.96 o 
  -4   4   4      129.89      127.44      7.20 o 
  -3   4   4     1143.43     1116.12     10.84 o 
  -2   4   4     3281.27     3331.62     15.89 o 
  -1   4   4       72.96       85.51      3.00 o 
   0   4   4     1019.98     1030.27     11.51 o 
   1   4   4      920.78      867.95     11.58 o 
   2   4   4      254.73      278.96     13.29 o 
   3   4   4       34.32       33.75     11.34 o 
   4   4   4      329.94      327.94     16.83 o 
   5   4   4      299.52      306.20     16.48 o 
   6   4   4       65.45       62.18     13.09 o 
 -10   5   4      237.41      209.39     33.50 o 
  -9   5   4       65.14       75.31     13.41 o 
  -8   5   4      796.93      752.90     19.30 o 
  -7   5   4      376.12      367.91     13.97 o 
  -6   5   4        2.62        5.92      6.64 o 
  -5   5   4      402.62      391.75      9.29 o 
  -4   5   4      790.44      761.40     11.88 o 
  -3   5   4      151.93      149.99      4.89 o 
  -2   5   4      191.18      202.77      4.99 o 
  -1   5   4      493.18      501.55      5.45 o 
   0   5   4     2646.82     2694.92     24.15 o 
   1   5   4      480.19      464.41     12.65 o 
   2   5   4     1355.41     1340.43     24.61 o 
   3   5   4      851.50      847.93     22.56 o 
   4   5   4       17.31       20.58     14.70 o 
   5   5   4        9.52        8.97     13.27 o 
 -10   6   4       99.22       95.20     31.73 o 
  -9   6   4      254.48      264.56     14.45 o 
  -8   6   4       36.45       41.36     10.50 o 
  -7   6   4       55.60       50.67      9.44 o 
  -6   6   4      700.63      697.27     13.03 o 
  -5   6   4      546.69      537.66     10.99 o 
  -4   6   4      823.88      829.63     13.00 o 
  -3   6   4      145.77      144.38      6.52 o 
  -2   6   4     6498.58     6471.99     22.41 o 
  -1   6   4       43.08       49.03      5.08 o 
   0   6   4      768.96      741.92     14.20 o 
   1   6   4      498.85      492.93     13.34 o 
   2   6   4      132.74      133.30     14.27 o 
   3   6   4        1.34        6.18     12.97 o 
   4   6   4        2.41        2.35     15.85 o 
  -9   7   4        0.15        7.24     11.28 o 
  -8   7   4      250.90      254.45     13.58 o 
  -7   7   4      227.55      222.45     10.70 o 
  -6   7   4      644.29      632.87     13.25 o 
  -5   7   4       53.30       52.83      7.93 o 
  -4   7   4     1158.26     1138.81     14.62 o 
  -3   7   4      226.44      224.72      8.47 o 
  -2   7   4      224.51      227.04      7.41 o 
  -1   7   4      300.12      299.60     10.82 o 
   0   7   4      634.36      641.25     14.82 o 
   1   7   4      356.38      366.23     13.55 o 
   2   7   4       29.93       31.79     13.87 o 
   3   7   4      582.80      565.61     25.15 o 
   4   7   4        5.61        0.40     30.45 o 
  -9   8   4      165.12      169.91     14.11 o 
  -8   8   4      167.51      177.23     13.15 o 
  -7   8   4       78.63       67.62      8.59 o 
  -6   8   4      135.06      141.60     10.23 o 
  -5   8   4      655.32      666.44     14.53 o 
  -4   8   4      356.52      358.56     11.12 o 
  -3   8   4       16.02       16.97      8.86 o 
  -2   8   4     1075.17     1023.98     19.62 o 
  -1   8   4      102.74      127.25     11.48 o 
   0   8   4        1.44        1.14     10.76 o 
   1   8   4       38.10       41.93     12.22 o 
   2   8   4       89.92       83.76     18.89 o 
  -8   9   4       17.35       20.98     12.84 o 
  -7   9   4      157.21      149.66     15.06 o 
  -6   9   4      232.11      229.94     12.20 o 
  -5   9   4        0.77        2.43      9.72 o 
  -4   9   4        2.32        4.51     13.03 o 
  -3   9   4       93.52      115.47     14.06 o 
  -2   9   4      819.83      815.91     22.64 o 
  -1   9   4        0.32       -0.51     11.26 o 
   0   9   4      241.11      248.85     15.57 o 
   1   9   4      388.26      369.47     26.94 o 
  -7  10   4       56.78       57.44     17.09 o 
  -6  10   4      145.46      143.25     23.24 o 
  -5  10   4      302.10      305.68     20.36 o 
  -4  10   4      447.92      487.43     22.97 o 
  -3  10   4       43.58       50.37     14.42 o 
  -2  10   4      178.62      186.67     17.19 o 
  -1  10   4      207.75      226.90     24.89 o 
   0 -10   5       91.66       87.72     32.57 o 
   1 -10   5      134.31      136.36     22.66 o 
   2 -10   5      254.70      300.58     21.59 o 
   3 -10   5       54.44       52.67     18.30 o 
   4 -10   5      381.74      446.18     24.60 o 
   5 -10   5      187.67      192.39     21.48 o 
  -2  -9   5        0.51        2.14     17.36 o 
  -1  -9   5      477.43      488.03     24.49 o 
   0  -9   5      169.31      193.29     19.24 o 
   1  -9   5        1.53        0.43     12.56 o 
   2  -9   5      208.95      244.18     16.05 o 
   3  -9   5      364.16      364.42     21.50 o 
   4  -9   5        9.24        4.37     15.66 o 
   5  -9   5        4.24       -0.60     15.25 o 
   6  -9   5       68.31       65.32     14.71 o 
   7  -9   5      313.59      346.40     19.96 o 
  -3  -8   5      116.72      111.64     19.36 o 
  -2  -8   5       74.39       95.12     14.99 o 
  -1  -8   5      384.23      358.91     17.45 o 
   0  -8   5       21.01       20.48      9.15 o 
   1  -8   5      312.47      312.08     13.49 o 
   2  -8   5      714.41      707.14     19.71 o 
   3  -8   5       70.81       79.98     14.71 o 
   4  -8   5      517.64      510.48     21.85 o 
   5  -8   5      265.24      277.73     16.62 o 
   6  -8   5      159.65      166.70     15.21 o 
   7  -8   5        3.24        1.07     14.83 o 
   8  -8   5      120.54      134.75     23.41 o 
  -4  -7   5      208.01      208.74     21.26 o 
  -3  -7   5      303.84      316.02     21.51 o 
  -2  -7   5       69.33       73.07     13.35 o 
  -1  -7   5      503.57      489.93     13.57 o 
   0  -7   5      439.58      434.86     12.59 o 
   1  -7   5      184.98      191.03      9.41 o 
   2  -7   5        0.92        0.77      9.59 o 
   3  -7   5      312.28      295.64     16.75 o 
   4  -7   5      958.94      912.30     21.31 o 
   5  -7   5      233.85      242.36     14.66 o 
   6  -7   5      422.80      404.56     18.09 o 
   7  -7   5      580.97      605.98     21.28 o 
   8  -7   5       30.41       33.67     14.42 o 
  -5  -6   5      231.36      236.69     22.59 o 
  -4  -6   5       85.11       89.76     17.33 o 
  -3  -6   5        7.69       11.03     14.18 o 
  -2  -6   5       12.67       18.36      8.16 o 
  -1  -6   5     1736.94     1723.81     18.70 o 
   0  -6   5      527.94      510.15     11.92 o 
   1  -6   5      231.54      232.78      7.62 o 
   2  -6   5     3898.94     3819.45     41.29 o 
   3  -6   5      919.25      898.54     19.00 o 
   4  -6   5     2155.84     2130.98     28.38 o 
   5  -6   5      101.62       97.88     11.92 o 
   6  -6   5      112.39      117.34     12.97 o 
   7  -6   5      140.16      148.36     14.59 o 
   8  -6   5       36.79       35.34     14.45 o 
   9  -6   5      166.98      174.42     36.82 o 
  -6  -5   5      195.58      212.59     25.42 o 
  -5  -5   5      120.17      114.67     22.61 o 
  -4  -5   5      175.17      178.96     11.81 o 
  -3  -5   5      908.88      908.54     19.66 o 
  -2  -5   5      837.17      857.36     19.13 o 
  -1  -5   5      106.56      105.29      6.65 o 
   0  -5   5     2427.48     2433.76     20.56 o 
   1  -5   5      379.33      377.19     11.54 o 
   2  -5   5       37.91       37.37      3.87 o 
   3  -5   5        7.57        7.18      5.65 o 
   4  -5   5      926.68      923.40     14.83 o 
   5  -5   5      817.49      837.62     16.00 o 
   6  -5   5        0.73        1.78      8.73 o 
   7  -5   5      398.27      405.32     17.40 o 
   8  -5   5      348.34      347.57     18.37 o 
   9  -5   5       24.74       16.59     17.16 o 
  -7  -4   5       58.14       70.71     29.93 o 
  -6  -4   5       41.23       38.90     20.50 o 
  -5  -4   5      230.01      228.40     15.30 o 
  -4  -4   5      530.58      545.39     16.38 o 
  -3  -4   5      142.80      143.66      9.70 o 
  -2  -4   5      116.10      125.85      7.90 o 
  -1  -4   5     1914.73     1859.96     20.79 o 
   0  -4   5     1202.17     1220.12     13.87 o 
   1  -4   5        0.34        3.30      5.43 o 
   2  -4   5     2188.10     2181.92     13.58 o 
   3  -4   5     1669.52     1637.42     14.35 o 
   4  -4   5      111.90      110.51      7.94 o 
   5  -4   5        1.76        3.78      7.58 o 
   6  -4   5      519.49      496.35     14.43 o 
   7  -4   5      416.46      420.59     15.24 o 
   8  -4   5        0.51        4.02     11.51 o 
   9  -4   5       46.20       54.05     14.76 o 
  -7  -3   5       63.22       71.09     21.97 o 
  -6  -3   5      189.90      216.38     14.31 o 
  -5  -3   5      617.74      618.65     17.13 o 
  -4  -3   5       47.68       47.55      8.49 o 
  -3  -3   5      629.27      628.56     10.11 o 
  -2  -3   5     1172.23     1177.55     13.67 o 
  -1  -3   5      171.22      170.41      6.63 o 
   0  -3   5      473.36      475.85      8.32 o 
   1  -3   5      231.76      202.88      5.03 o 
   2  -3   5     2175.89     2245.49     19.99 o 
   3  -3   5      573.58      567.93      8.32 o 
   4  -3   5     1912.33     1931.39     17.49 o 
   5  -3   5     1076.17     1084.67     15.06 o 
   6  -3   5      191.87      194.17      9.51 o 
   7  -3   5       97.33      103.13     11.68 o 
   8  -3   5      434.82      448.98     17.06 o 
   9  -3   5       46.48       38.30     14.32 o 
  -8  -2   5       97.12      101.11     22.04 o 
  -7  -2   5      423.47      443.01     19.90 o 
  -6  -2   5       30.39       27.78      9.40 o 
  -5  -2   5       39.41       44.36      8.32 o 
  -4  -2   5      791.09      794.91     17.07 o 
  -3  -2   5     1131.46     1166.02     13.46 o 
  -2  -2   5      453.37      486.77      7.53 o 
  -1  -2   5     1220.18     1200.53     11.10 o 
   0  -2   5     8858.00     9398.12     50.89 o 
   1  -2   5      113.90       98.95      4.94 o 
   2  -2   5     1861.52     2067.36     13.61 o 
   3  -2   5     1312.43     1311.56     11.28 o 
   4  -2   5      256.83      244.41      6.83 o 
   5  -2   5       46.86       45.75      5.96 o 
   6  -2   5      143.77      154.98      9.62 o 
   7  -2   5      580.88      547.38     14.80 o 
   8  -2   5      149.78      155.96     13.56 o 
  -8  -1   5      166.95      171.90     15.29 o 
  -7  -1   5        7.72        9.30      9.56 o 
  -6  -1   5      235.92      232.91     12.14 o 
  -5  -1   5      997.64      971.59     17.24 o 
  -4  -1   5      465.93      477.09      7.95 o 
  -3  -1   5      107.90      100.49      3.91 o 
  -2  -1   5     3426.70     3534.65     15.36 o 
  -1  -1   5     1038.69      995.85      6.31 o 
   1  -1   5      139.31      114.86      3.94 o 
   2  -1   5     2948.37     2982.14     16.40 o 
   3  -1   5     1031.06     1013.91      9.76 o 
   4  -1   5      226.92      223.67      6.60 o 
   5  -1   5      966.29      971.25     12.57 o 
   6  -1   5      691.39      698.33     11.52 o 
   7  -1   5        5.41        5.96      8.60 o 
   8  -1   5      301.91      312.46     16.37 o 
  -9   0   5        4.67       10.00     17.10 o 
  -8   0   5       74.13       57.89     11.16 o 
  -7   0   5      578.07      594.69     15.88 o 
  -6   0   5      637.56      615.74     14.37 o 
  -5   0   5       19.94       17.20      6.81 o 
  -4   0   5     1200.99     1201.98     15.60 o 
  -3   0   5     2699.37     2698.43     18.47 o 
  -2   0   5      336.63      303.37      5.90 o 
  -1   0   5      286.89      294.05      4.90 o 
   0   0   5     4484.08     4648.83     21.27 o 
   1   0   5      502.73      471.57      4.58 o 
   2   0   5       48.92       45.21      3.48 o 
   3   0   5      407.04      409.06      7.23 o 
   4   0   5     1090.29     1081.70     12.06 o 
   5   0   5      281.98      289.65      8.14 o 
   6   0   5        0.69        3.60      7.06 o 
   7   0   5      575.14      543.36     16.00 o 
   8   0   5       53.43       66.69     13.64 o 
  -9   1   5      250.30      259.46     15.50 o 
  -8   1   5      296.87      299.26     14.25 o 
  -7   1   5       67.92       60.66      9.89 o 
  -6   1   5      145.78      141.30      8.60 o 
  -5   1   5      956.38      929.13     13.40 o 
  -4   1   5      361.92      341.75      7.93 o 
  -3   1   5      317.46      336.66      5.62 o 
  -2   1   5      795.03      795.46      8.10 o 
  -1   1   5     2359.06     2346.47     13.79 o 
   0   1   5      701.08      673.05      6.56 o 
   1   1   5       49.04       54.18      2.44 o 
   2   1   5     1278.30     1252.24     10.21 o 
   3   1   5      888.59      863.36     10.14 o 
   4   1   5      163.71      171.19      6.89 o 
   5   1   5      378.47      378.28      9.55 o 
   6   1   5      339.51      341.41     13.31 o 
   7   1   5       83.96       94.58     11.20 o 
  -9   2   5      134.34      136.27     12.62 o 
  -8   2   5       28.39       29.95      9.66 o 
  -7   2   5      261.52      251.72     10.83 o 
  -6   2   5     1357.23     1310.61     17.04 o 
  -5   2   5      506.19      485.15     10.17 o 
  -4   2   5      521.95      537.98      9.19 o 
  -3   2   5     3246.56     3243.54     15.11 o 
  -2   2   5       15.82       22.79      3.15 o 
  -1   2   5        2.01        3.95      1.57 o 
   1   2   5      688.59      663.85      8.34 o 
   2   2   5     1599.85     1617.58     16.97 o 
   3   2   5       16.73       18.06      4.99 o 
   4   2   5      671.73      669.67     11.98 o 
   5   2   5      470.99      482.74     14.18 o 
   6   2   5      185.76      174.14     12.62 o 
   7   2   5       93.58       96.40     12.82 o 
 -10   3   5       90.27       79.22     31.55 o 
  -9   3   5      107.54      113.72     13.61 o 
  -8   3   5      425.24      414.25     13.87 o 
  -7   3   5      540.83      541.43     13.37 o 
  -6   3   5       18.81       19.52      6.78 o 
  -5   3   5      484.47      484.02      7.83 o 
  -4   3   5       51.13       40.60      4.29 o 
  -3   3   5     1688.46     1717.76     20.51 o 
  -2   3   5      271.60      304.75      6.05 o 
  -1   3   5     1836.66     1809.57      9.72 o 
   0   3   5     2000.21     2014.13     10.22 o 
   1   3   5      300.98      311.15      6.00 o 
   2   3   5      653.01      634.39     20.26 o 
   3   3   5      491.64      495.56     16.45 o 
   4   3   5      483.82      469.63     15.74 o 
   5   3   5        0.56        1.16      9.81 o 
   6   3   5      264.29      262.43     14.59 o 
  -9   4   5      398.84      418.96     17.54 o 
  -8   4   5       71.11       78.44     11.63 o 
  -7   4   5       16.61        9.23      7.45 o 
  -6   4   5     1129.04     1122.68     16.34 o 
  -5   4   5     1243.62     1217.98     16.90 o 
  -4   4   5        4.46        4.25      5.82 o 
  -3   4   5     1002.05     1015.11     13.35 o 
  -2   4   5      534.63      531.26      7.22 o 
  -1   4   5      236.33      230.04      4.14 o 
   0   4   5       69.12       69.50      3.54 o 
   1   4   5      248.58      245.88     10.57 o 
   2   4   5     1082.31     1089.00     22.98 o 
   3   4   5      334.84      350.06     16.19 o 
   4   4   5      179.53      177.58     15.73 o 
   5   4   5      413.69      404.87     15.56 o 
   6   4   5       91.20      102.91     24.80 o 
  -9   5   5       14.37       17.46     12.12 o 
  -8   5   5      241.77      250.90     14.19 o 
  -7   5   5      669.75      651.82     16.63 o 
  -6   5   5      161.58      160.49     10.33 o 
  -5   5   5        0.22        0.50      7.12 o 
  -4   5   5      471.24      470.05     11.00 o 
  -3   5   5     1995.70     1999.65     15.83 o 
  -2   5   5       26.21       26.72      3.77 o 
  -1   5   5      592.65      590.04      6.45 o 
   0   5   5      333.91      337.43     10.10 o 
   1   5   5      509.55      491.68     17.87 o 
   2   5   5       24.22       24.89     11.28 o 
   3   5   5      106.83       93.89     14.41 o 
   4   5   5      174.64      183.90     17.00 o 
   5   5   5       70.98       65.76     14.43 o 
 -10   6   5        8.08       -8.97     26.54 o 
  -9   6   5      295.89      280.89     14.76 o 
  -8   6   5      231.28      254.77     12.94 o 
  -7   6   5      549.98      523.71     14.50 o 
  -6   6   5     1543.74     1528.09     19.83 o 
  -5   6   5     1101.77     1084.55     17.36 o 
  -4   6   5      245.69      246.39      8.28 o 
  -3   6   5       12.45       11.99      5.15 o 
  -2   6   5       11.16       13.66      3.92 o 
  -1   6   5       52.39       60.85      6.74 o 
   0   6   5      736.66      725.03     14.57 o 
   1   6   5       16.86       16.94      9.90 o 
   2   6   5      570.59      563.06     20.12 o 
   3   6   5      269.29      259.68     17.64 o 
   4   6   5       27.70       27.56     16.33 o 
  -9   7   5      262.73      273.91     14.88 o 
  -8   7   5      332.79      330.95     14.45 o 
  -7   7   5      250.07      263.08     12.36 o 
  -6   7   5       15.13       16.93      9.33 o 
  -5   7   5      114.73      114.81      8.60 o 
  -4   7   5       12.67        9.21      6.28 o 
  -3   7   5      332.15      347.47      8.74 o 
  -2   7   5      964.55      942.06     16.88 o 
  -1   7   5       10.20       11.01      8.10 o 
   0   7   5      138.61      135.02     10.42 o 
   1   7   5      268.48      258.30     14.38 o 
   2   7   5      102.30      118.89     15.86 o 
   3   7   5       22.20       15.12     15.14 o 
  -9   8   5       65.39       68.79     13.89 o 
  -8   8   5       46.07       56.61     11.47 o 
  -7   8   5      538.46      519.46     15.37 o 
  -6   8   5       27.75       30.44      8.92 o 
  -5   8   5      249.21      249.94     10.14 o 
  -4   8   5      129.06      133.50     11.93 o 
  -3   8   5      177.08      173.87     11.97 o 
  -2   8   5       67.30       51.82     10.26 o 
  -1   8   5       24.00       38.10     10.67 o 
   0   8   5      413.15      429.99     16.36 o 
   1   8   5       47.76       37.99     14.75 o 
   2   8   5       83.81       78.36     25.04 o 
  -8   9   5       12.85       19.77     14.06 o 
  -7   9   5        6.50        5.13     12.53 o 
  -6   9   5      416.50      440.19     18.27 o 
  -5   9   5      155.09      175.56     14.01 o 
  -4   9   5        8.23       11.89     13.48 o 
  -3   9   5       17.65       25.40     14.26 o 
  -2   9   5      507.89      464.89     19.32 o 
  -1   9   5        2.20       11.15     13.62 o 
   0   9   5        0.76        5.21     14.93 o 
   1   9   5       31.71       24.35     22.01 o 
  -7  10   5      177.61      205.62     23.34 o 
  -6  10   5        9.85        8.26     19.71 o 
  -5  10   5       56.43       78.46     16.50 o 
  -4  10   5       37.97       38.10     16.46 o 
  -3  10   5      105.66       94.08     22.67 o 
  -2  10   5        8.47       25.20     20.91 o 
  -1  10   5        9.85       16.02     27.79 o 
   1 -10   6      109.86      124.55     35.55 o 
   2 -10   6      103.41       90.06     18.55 o 
   3 -10   6        1.14        9.95     22.44 o 
   4 -10   6        8.22       20.75     18.01 o 
  -1  -9   6       20.92       15.64     22.03 o 
   0  -9   6        9.45        8.48     16.04 o 
   1  -9   6      142.84      158.03     18.54 o 
   2  -9   6      275.92      293.29     20.57 o 
   3  -9   6      221.94      236.78     19.85 o 
   4  -9   6      715.90      763.32     28.07 o 
   5  -9   6       75.52       55.67     17.19 o 
   6  -9   6       76.75       89.42     15.68 o 
  -3  -8   6       21.63       22.00     18.27 o 
  -2  -8   6      113.70      111.15     15.71 o 
  -1  -8   6      642.19      647.47     20.71 o 
   0  -8   6       11.27       24.20     10.72 o 
   1  -8   6      136.25      141.09     13.48 o 
   2  -8   6      373.29      383.02     20.07 o 
   3  -8   6       83.14       83.87     15.61 o 
   4  -8   6       16.93       15.62     14.21 o 
   5  -8   6       59.25       71.39     13.98 o 
   6  -8   6      424.48      468.10     20.04 o 
   7  -8   6      120.82      120.94     16.28 o 
  -4  -7   6      188.43      192.13     26.16 o 
  -3  -7   6      134.08      137.38     18.69 o 
  -2  -7   6       87.89      106.29     13.88 o 
  -1  -7   6       12.34       14.58      8.68 o 
   0  -7   6       29.35       32.32      8.40 o 
   1  -7   6      488.53      502.76     16.38 o 
   2  -7   6      362.72      384.55     14.60 o 
   3  -7   6      110.96      113.37     14.82 o 
   4  -7   6      360.24      350.05     16.17 o 
   5  -7   6      436.78      439.56     17.76 o 
   6  -7   6       41.94       43.23     13.34 o 
   7  -7   6      410.72      413.98     19.74 o 
   8  -7   6       70.70       63.96     16.13 o 
  -5  -6   6      128.72      108.80     24.92 o 
  -4  -6   6      368.53      361.31     28.17 o 
  -3  -6   6       36.24       40.04     10.29 o 
  -2  -6   6       87.58       86.73      9.34 o 
  -1  -6   6     1423.90     1385.21     17.50 o 
   0  -6   6       67.01       57.78      8.92 o 
   1  -6   6        2.97        3.26      8.81 o 
   2  -6   6      101.88      107.16      9.29 o 
   3  -6   6      703.27      688.33     17.65 o 
   4  -6   6      449.09      432.61     15.80 o 
   5  -6   6       18.02       20.94     10.77 o 
   6  -6   6      373.81      351.48     16.88 o 
   7  -6   6      438.07      438.91     18.83 o 
   8  -6   6      100.87       98.88     15.36 o 
  -6  -5   6      404.19      444.01     49.66 o 
  -5  -5   6      163.80      163.48     24.44 o 
  -4  -5   6      207.29      196.31     13.70 o 
  -3  -5   6      199.16      209.74     12.84 o 
  -2  -5   6       16.28       16.08      8.45 o 
  -1  -5   6      306.49      315.71      9.53 o 
   0  -5   6      599.86      594.90     12.96 o 
   1  -5   6     1078.47     1080.11     17.20 o 
   2  -5   6     2020.47     1988.18     24.54 o 
   3  -5   6       64.97       67.46      7.16 o 
   4  -5   6      471.85      473.07     12.17 o 
   5  -5   6      862.57      857.54     19.98 o 
   6  -5   6      274.30      283.95     12.62 o 
   7  -5   6       73.43       72.41     13.22 o 
   8  -5   6      103.24       95.77     14.92 o 
  -6  -4   6       39.99       53.76     16.61 o 
  -5  -4   6       41.55       38.96     12.06 o 
  -4  -4   6      185.42      193.88     13.28 o 
  -3  -4   6      501.21      508.90     12.24 o 
  -2  -4   6      415.48      421.55     10.65 o 
  -1  -4   6     1514.67     1497.32     16.61 o 
   0  -4   6      384.63      364.48      9.73 o 
   1  -4   6      342.36      341.29      9.33 o 
   2  -4   6       76.74       82.13      4.84 o 
   3  -4   6     1299.67     1274.91     22.04 o 
   4  -4   6      223.03      226.29      9.60 o 
   5  -4   6      529.10      529.57     15.14 o 
   6  -4   6       48.80       50.76      9.72 o 
   7  -4   6      638.21      657.55     17.98 o 
   8  -4   6      398.58      406.29     16.91 o 
  -7  -3   6        9.08        2.67     17.51 o 
  -6  -3   6       90.88      107.85     12.07 o 
  -5  -3   6      945.30      901.65     20.55 o 
  -4  -3   6      117.23      125.26      9.86 o 
  -3  -3   6       50.26       54.00      6.43 o 
  -2  -3   6      445.96      432.64      9.65 o 
  -1  -3   6     1794.99     1770.82     22.91 o 
   0  -3   6       51.45       36.12      2.78 o 
   1  -3   6      498.37      481.66     10.29 o 
   2  -3   6      774.02      751.98      9.11 o 
   3  -3   6     1352.66     1322.47     16.31 o 
   4  -3   6       53.87       50.18      7.35 o 
   5  -3   6      559.79      556.79     12.15 o 
   6  -3   6      639.35      637.95     14.09 o 
   7  -3   6       48.85       46.54     11.25 o 
   8  -3   6       98.27      118.61     13.37 o 
  -8  -2   6       19.27       10.80     14.70 o 
  -7  -2   6      431.18      432.01     17.88 o 
  -6  -2   6      351.51      382.94     13.44 o 
  -5  -2   6       32.00       30.02      7.70 o 
  -4  -2   6      810.82      836.74     14.38 o 
  -3  -2   6      827.89      837.38     15.09 o 
  -2  -2   6       75.36       56.26      4.79 o 
  -1  -2   6       23.91       21.26      3.79 o 
   1  -2   6     1669.31     1659.73     14.79 o 
   2  -2   6      684.18      739.76      9.45 o 
   3  -2   6      533.53      527.22      6.83 o 
   4  -2   6      373.58      370.40      7.30 o 
   5  -2   6      815.35      835.90     12.79 o 
   6  -2   6       59.11       51.18      8.70 o 
   7  -2   6      287.50      276.75     11.27 o 
   8  -2   6      423.83      426.25     17.53 o 
  -8  -1   6      321.29      318.91     18.53 o 
  -7  -1   6      172.44      172.81     11.10 o 
  -6  -1   6       52.31       57.96      9.02 o 
  -5  -1   6      824.17      768.80     14.80 o 
  -4  -1   6      216.78      205.07      8.66 o 
  -3  -1   6      362.73      369.29      6.95 o 
  -2  -1   6      129.31      110.94      3.12 o 
  -1  -1   6     2678.71     2710.93     14.57 o 
   0  -1   6      263.33      241.72      3.56 o 
   1  -1   6       37.62       43.73      3.46 o 
   2  -1   6      424.20      410.78      8.00 o 
   3  -1   6     1797.41     1796.36     13.01 o 
   4  -1   6      102.76       97.25      5.79 o 
   5  -1   6       69.37       67.71      6.07 o 
   6  -1   6      363.68      348.85     10.29 o 
   7  -1   6      134.44      153.95     11.52 o 
   8  -1   6       55.35       41.63     13.13 o 
  -9   0   6      177.43      176.70     20.11 o 
  -8   0   6       21.02       28.64     11.65 o 
  -7   0   6      255.55      245.22     11.57 o 
  -6   0   6      252.78      260.88     10.52 o 
  -5   0   6      499.28      472.78     11.88 o 
  -4   0   6        4.67        8.24      5.52 o 
  -3   0   6      562.85      555.96      8.80 o 
  -2   0   6      976.70      924.08      9.46 o 
  -1   0   6     1406.51     1476.33     10.64 o 
   0   0   6      602.43      622.62      4.94 o 
   1   0   6     1391.63     1420.12      8.36 o 
   2   0   6     1106.70     1101.84      9.59 o 
   3   0   6        1.55        4.81      4.14 o 
   4   0   6      120.39      110.13      5.97 o 
   5   0   6      326.80      339.38      8.84 o 
   6   0   6     1086.00     1044.60     17.04 o 
   7   0   6        1.82        5.34     11.67 o 
   8   0   6      835.31      856.15     37.01 o 
  -9   1   6        1.12        4.12     12.57 o 
  -8   1   6      188.22      188.08     11.97 o 
  -7   1   6      524.52      511.67     13.69 o 
  -6   1   6      277.22      264.27     10.10 o 
  -5   1   6      265.18      254.10      8.69 o 
  -4   1   6      969.43      931.97     11.67 o 
  -3   1   6     1504.53     1494.81     11.75 o 
  -2   1   6        3.44        5.57      3.09 o 
  -1   1   6      984.05      978.79      9.96 o 
   0   1   6     1302.18     1290.73     14.10 o 
   1   1   6      460.49      461.87      4.77 o 
   2   1   6       41.66       42.88      3.86 o 
   3   1   6      650.44      638.79      9.23 o 
   4   1   6     1104.53     1102.45     13.08 o 
   5   1   6       66.63       71.07      7.99 o 
   6   1   6      397.55      377.06     12.82 o 
   7   1   6      286.33      306.28     19.02 o 
  -9   2   6      158.23      155.31     14.29 o 
  -8   2   6      301.55      314.86     13.10 o 
  -7   2   6        6.08        7.25      8.29 o 
  -6   2   6      172.14      172.13      8.88 o 
  -5   2   6      701.65      691.49     11.70 o 
  -4   2   6     1302.20     1332.80     13.50 o 
  -3   2   6       42.88       47.83      3.49 o 
  -2   2   6     3052.03     3188.44     23.43 o 
  -1   2   6     2800.28     2915.18     19.61 o 
   0   2   6      149.03      178.38      5.87 o 
   1   2   6      675.48      700.73      7.70 o 
   2   2   6     1325.41     1260.66     11.14 o 
   3   2   6      245.43      244.44      6.97 o 
   4   2   6       81.41       73.59      8.43 o 
   5   2   6      179.70      184.91     11.51 o 
   6   2   6      549.17      542.59     19.17 o 
   7   2   6        4.05        7.65     16.40 o 
  -9   3   6       31.18       32.33     14.40 o 
  -8   3   6        2.54        3.05      9.14 o 
  -7   3   6      530.21      522.54     13.23 o 
  -6   3   6     1546.93     1516.53     18.31 o 
  -5   3   6        4.85        7.98      5.66 o 
  -4   3   6     1269.17     1237.39     13.78 o 
  -3   3   6     1684.17     1671.95     16.35 o 
  -2   3   6       49.48       47.17      3.79 o 
  -1   3   6      133.16      126.42      3.26 o 
   0   3   6      716.45      703.96      8.05 o 
   1   3   6      950.63      958.48     10.77 o 
   2   3   6        5.10        7.58      9.32 o 
   3   3   6      141.72      144.96     12.49 o 
   4   3   6      489.37      478.75     13.81 o 
   5   3   6       79.39       80.23     12.90 o 
   6   3   6       14.60       17.10     13.82 o 
  -9   4   6       84.82       94.25     16.02 o 
  -8   4   6      437.60      434.12     16.00 o 
  -7   4   6      178.18      173.00      9.77 o 
  -6   4   6       57.60       58.62      8.42 o 
  -5   4   6      452.27      461.96     11.83 o 
  -4   4   6     1468.57     1472.59     19.48 o 
  -3   4   6       61.38       64.70      6.44 o 
  -2   4   6      639.38      649.63      8.06 o 
  -1   4   6     1765.35     1774.18     13.12 o 
   0   4   6      175.57      169.86      5.21 o 
   1   4   6       78.71       80.68      9.49 o 
   2   4   6      308.98      309.30     14.74 o 
   3   4   6      304.07      324.55     16.60 o 
   4   4   6      143.94      137.88     13.44 o 
   5   4   6        5.98        4.87     12.92 o 
  -9   5   6      142.21      156.88     17.15 o 
  -8   5   6       24.15       26.77     11.14 o 
  -7   5   6      318.41      316.11     13.57 o 
  -6   5   6      584.88      563.44     14.55 o 
  -5   5   6       45.59       48.97      7.69 o 
  -4   5   6       75.68       80.40      6.85 o 
  -3   5   6      721.48      732.29     10.45 o 
  -2   5   6     1071.81     1065.16     13.60 o 
  -1   5   6       90.95       97.48      4.91 o 
   0   5   6      107.14      103.87      8.02 o 
   1   5   6      974.17      957.77     19.07 o 
   2   5   6      217.66      213.49     14.64 o 
   3   5   6       11.61       16.18     13.29 o 
   4   5   6      298.46      311.28     19.74 o 
   5   5   6      246.22      250.82     28.63 o 
  -9   6   6       37.96       31.46     15.59 o 
  -8   6   6       49.37       43.41     11.36 o 
  -7   6   6      620.82      618.30     15.23 o 
  -6   6   6      852.19      860.59     15.70 o 
  -5   6   6      145.69      151.51      9.58 o 
  -4   6   6     2511.59     2495.25     20.19 o 
  -3   6   6      640.38      660.48     10.44 o 
  -2   6   6      398.05      388.76      7.83 o 
  -1   6   6      555.10      571.35     11.56 o 
   0   6   6      339.86      344.72     11.70 o 
   1   6   6       97.99      110.61     11.85 o 
   2   6   6      131.06      134.80     15.75 o 
   3   6   6      287.72      297.81     19.54 o 
   4   6   6       85.42       88.07     24.98 o 
  -9   7   6      294.92      275.30     16.60 o 
  -8   7   6      586.79      582.25     16.57 o 
  -7   7   6       37.23       40.91      9.71 o 
  -6   7   6      833.32      825.89     17.70 o 
  -5   7   6      264.15      278.78      9.95 o 
  -4   7   6       54.12       62.37      6.97 o 
  -3   7   6       58.12       60.31      9.98 o 
  -2   7   6      788.74      770.59     13.60 o 
  -1   7   6      341.63      363.97     12.51 o 
   0   7   6        1.72        5.50     10.60 o 
   1   7   6      409.09      384.09     16.64 o 
   2   7   6      142.23      177.30     17.01 o 
   3   7   6       89.87      127.45     25.11 o 
  -9   8   6        0.47        0.98     19.77 o 
  -8   8   6       17.31       10.17     11.77 o 
  -7   8   6      684.94      666.90     16.76 o 
  -6   8   6      326.27      331.19     11.81 o 
  -5   8   6        4.40        6.31      8.39 o 
  -4   8   6      519.12      533.75     17.64 o 
  -3   8   6      717.81      712.55     22.85 o 
  -2   8   6       72.20       62.92     13.10 o 
  -1   8   6        5.80        9.18     12.88 o 
   0   8   6      179.47      187.36     16.98 o 
   1   8   6      364.53      378.13     20.75 o 
  -8   9   6       51.20       56.78     15.31 o 
  -7   9   6       26.03       26.41     10.85 o 
  -6   9   6       42.43       35.14     13.06 o 
  -5   9   6      117.61      121.22     13.61 o 
  -4   9   6      127.93      151.72     21.52 o 
  -3   9   6      241.40      227.93     29.37 o 
  -2   9   6      470.40      422.67     27.19 o 
  -1   9   6      332.30      333.41     19.52 o 
   0   9   6       11.22        7.75     20.79 o 
  -6  10   6      405.44      453.80     40.55 o 
  -5  10   6       63.67       79.04     21.66 o 
  -4  10   6      107.66      119.51     22.39 o 
  -3  10   6      313.49      297.99     27.65 o 
  -2  10   6        2.86        3.11     29.65 o 
   0  -9   7      346.69      362.50     22.34 o 
   1  -9   7      192.65      182.17     19.54 o 
   2  -9   7       22.80       26.27     16.03 o 
   3  -9   7       30.36       23.68     17.38 o 
   4  -9   7       74.19       84.16     17.89 o 
   5  -9   7      165.09      213.41     21.29 o 
   6  -9   7       49.46       62.95     21.97 o 
  -2  -8   7       14.05        9.96     16.46 o 
  -1  -8   7      175.86      171.73     18.09 o 
   0  -8   7      180.49      190.71     13.08 o 
   1  -8   7      119.43      117.70     16.62 o 
   2  -8   7      201.27      197.05     17.50 o 
   3  -8   7      264.17      269.52     18.96 o 
   4  -8   7      188.35      184.73     18.11 o 
   5  -8   7        0.14       -1.39     13.02 o 
   6  -8   7       93.55       84.34     14.58 o 
   7  -8   7      224.14      244.54     25.97 o 
  -4  -7   7       23.15       26.12     35.49 o 
  -3  -7   7       48.79       42.53     21.09 o 
  -2  -7   7      501.75      508.03     22.81 o 
  -1  -7   7      119.39      126.46     11.22 o 
   0  -7   7        6.39        7.82      9.52 o 
   1  -7   7      189.20      183.92     16.19 o 
   2  -7   7      799.29      723.56     23.49 o 
   3  -7   7       28.62       21.85     13.65 o 
   4  -7   7       99.25       94.45     12.77 o 
   5  -7   7      205.52      209.45     15.01 o 
   6  -7   7      487.76      485.95     19.93 o 
   7  -7   7        1.64        7.96     14.72 o 
  -5  -6   7        0.86       -7.66     35.56 o 
  -4  -6   7       11.69       16.63     21.70 o 
  -3  -6   7      242.63      261.04     15.27 o 
  -2  -6   7     1119.67     1094.49     29.50 o 
  -1  -6   7      253.38      254.75     11.03 o 
   0  -6   7     1870.93     1844.76     42.38 o 
   1  -6   7      477.12      490.00     14.61 o 
   2  -6   7      168.74      157.94     14.33 o 
   3  -6   7      316.97      303.82     13.80 o 
   4  -6   7      532.36      508.31     17.24 o 
   5  -6   7      253.23      259.42     14.95 o 
   6  -6   7      168.74      164.46     14.90 o 
   7  -6   7      350.35      372.20     18.77 o 
   8  -6   7      145.38      140.52     17.17 o 
  -6  -5   7        2.58       -0.66     33.49 o 
  -5  -5   7      478.54      477.83     30.17 o 
  -4  -5   7     1119.65     1122.44     28.57 o 
  -3  -5   7       55.59       55.35     11.41 o 
  -2  -5   7     2065.83     2067.65     22.10 o 
  -1  -5   7      166.76      165.47      8.38 o 
   0  -5   7        3.79        6.02      7.81 o 
   1  -5   7       12.00       18.38      7.09 o 
   2  -5   7      987.09      930.15     18.31 o 
   3  -5   7      540.66      523.92     15.41 o 
   4  -5   7        0.63        3.97      7.62 o 
   5  -5   7      215.63      212.50     11.17 o 
   6  -5   7      696.72      706.89     20.45 o 
   7  -5   7       77.53       65.35     13.92 o 
   8  -5   7       27.17       22.26     14.71 o 
  -6  -4   7      574.29      591.29     26.23 o 
  -5  -4   7        7.24        6.85     12.39 o 
  -4  -4   7      147.63      145.78     13.04 o 
  -3  -4   7      114.96      120.52      9.29 o 
  -2  -4   7     2204.15     2216.01     23.28 o 
  -1  -4   7       40.06       36.82      6.35 o 
   0  -4   7     1070.83     1090.36     15.15 o 
   1  -4   7     1080.25     1054.37     13.92 o 
   2  -4   7      269.51      250.91     10.67 o 
   3  -4   7      359.08      351.77     10.61 o 
   4  -4   7      401.15      394.04     12.02 o 
   5  -4   7      807.54      792.72     16.62 o 
   6  -4   7        5.31        2.15      9.50 o 
   7  -4   7      303.37      318.53     14.94 o 
   8  -4   7       65.20       72.83     13.05 o 
  -7  -3   7      174.46      207.63     17.59 o 
  -6  -3   7       13.75        3.91     12.91 o 
  -5  -3   7      537.44      531.48     16.95 o 
  -4  -3   7      938.63      986.91     19.46 o 
  -3  -3   7        3.57        3.60      6.88 o 
  -2  -3   7      146.04      152.21      7.51 o 
  -1  -3   7      424.68      425.01      9.52 o 
   0  -3   7     1057.60     1038.98     14.03 o 
   1  -3   7      120.63      105.76      7.24 o 
   2  -3   7      524.00      533.35      7.56 o 
   3  -3   7     1617.12     1543.96     15.30 o 
   4  -3   7      152.88      152.85      9.23 o 
   5  -3   7       32.08       29.90      7.38 o 
   6  -3   7      407.70      423.78     14.63 o 
   7  -3   7      305.98      296.85     14.72 o 
   8  -3   7       21.26       26.88     12.38 o 
  -8  -2   7        2.20        0.83     20.49 o 
  -7  -2   7       17.88        9.45     15.59 o 
  -6  -2   7      146.56      171.05     13.24 o 
  -5  -2   7      356.21      359.71     12.29 o 
  -4  -2   7      386.27      388.48     11.34 o 
  -3  -2   7      190.36      189.94      8.71 o 
  -2  -2   7     4969.04     5023.99     30.23 o 
  -1  -2   7      153.98      158.79      5.46 o 
   0  -2   7      451.43      506.09      5.85 o 
   1  -2   7     1270.76     1238.09     13.63 o 
   2  -2   7     1355.26     1364.79     13.26 o 
   3  -2   7       42.06       44.96      5.42 o 
   4  -2   7       76.56       79.92      6.07 o 
   5  -2   7      981.45      987.27     16.05 o 
   6  -2   7      183.56      179.85     10.71 o 
   7  -2   7       11.30       15.09     11.05 o 
   8  -2   7      107.76      101.75     19.54 o 
  -8  -1   7       22.52       31.39     14.18 o 
  -7  -1   7      416.85      456.78     16.27 o 
  -6  -1   7      875.47      812.51     20.04 o 
  -5  -1   7      451.70      427.60     12.27 o 
  -4  -1   7     1373.68     1403.45     17.08 o 
  -3  -1   7      261.95      260.57      4.98 o 
  -2  -1   7      119.58      109.84      4.77 o 
  -1  -1   7      409.35      407.03      7.05 o 
   0  -1   7     1249.42     1213.74     12.97 o 
   1  -1   7     1139.52     1130.77      9.97 o 
   2  -1   7       13.68       12.87      4.29 o 
   3  -1   7     1915.00     1886.99     13.13 o 
   4  -1   7      789.53      811.46     10.39 o 
   5  -1   7      209.48      212.84      8.44 o 
   6  -1   7      611.40      615.69     13.80 o 
   7  -1   7      744.95      723.50     22.89 o 
  -9   0   7      195.38      206.70     21.27 o 
  -8   0   7      428.82      406.10     16.60 o 
  -7   0   7        1.64        2.63     10.47 o 
  -6   0   7      161.80      161.49      9.33 o 
  -5   0   7     1054.87     1054.79     16.14 o 
  -4   0   7      680.84      665.86     11.88 o 
  -3   0   7       41.67       35.27      3.47 o 
  -2   0   7     2349.59     2376.05     20.33 o 
  -1   0   7     1756.09     1739.04     15.86 o 
   0   0   7        8.74        5.31      1.68 o 
   1   0   7      508.34      489.31      8.30 o 
   2   0   7     2287.44     2279.99     13.36 o 
   3   0   7      406.62      402.40      7.45 o 
   4   0   7      307.03      319.52      7.92 o 
   5   0   7      656.66      655.51     13.40 o 
   6   0   7       16.01       19.36     10.69 o 
   7   0   7       17.12       30.44     14.59 o 
  -9   1   7       40.12       41.57     13.69 o 
  -8   1   7       39.31       43.42     11.82 o 
  -7   1   7      444.82      448.36     15.50 o 
  -6   1   7      787.50      755.14     14.04 o 
  -5   1   7        6.59        1.52      5.94 o 
  -4   1   7      357.35      360.40      7.84 o 
  -3   1   7      910.80      907.96      9.13 o 
  -2   1   7      691.07      695.12      8.15 o 
  -1   1   7        0.60        1.26      2.82 o 
   0   1   7      863.25      855.47      9.35 o 
   1   1   7     2311.02     2298.41     17.00 o 
   2   1   7       48.56       47.53      4.06 o 
   3   1   7      730.80      724.78      9.99 o 
   4   1   7      233.26      227.65      8.93 o 
   5   1   7      315.19      321.89     10.81 o 
   6   1   7        4.05        8.49     11.70 o 
   7   1   7      197.25      226.80     20.88 o 
  -9   2   7       58.21       57.16     13.57 o 
  -8   2   7      779.43      764.45     19.55 o 
  -7   2   7      182.19      197.50     12.42 o 
  -6   2   7      135.20      129.06      8.48 o 
  -5   2   7     1124.43     1101.59     14.25 o 
  -4   2   7      387.23      366.22      7.24 o 
  -3   2   7       40.81       36.38      3.16 o 
  -2   2   7      169.07      155.21      4.42 o 
  -1   2   7     2136.97     2131.40     18.66 o 
   0   2   7      135.74      126.85      6.07 o 
   1   2   7        5.20        6.23      2.38 o 
   2   2   7      549.77      541.46      9.63 o 
   3   2   7      600.80      594.44     11.44 o 
   4   2   7       39.03       41.52     10.00 o 
   5   2   7        1.32        4.39     11.01 o 
   6   2   7      277.74      252.05     18.19 o 
  -9   3   7      170.95      166.61     17.26 o 
  -8   3   7       59.39       44.00     11.22 o 
  -7   3   7      144.31      143.76     11.19 o 
  -6   3   7      166.90      167.19      8.57 o 
  -5   3   7      241.94      232.77      9.21 o 
  -4   3   7      185.64      199.66      9.82 o 
  -3   3   7      728.73      716.63     11.70 o 
  -2   3   7     1074.32     1079.11     16.02 o 
  -1   3   7      411.39      407.71      9.30 o 
   0   3   7       98.85       91.97      3.73 o 
   1   3   7     1047.52     1033.05     14.16 o 
   2   3   7      715.49      713.10     13.84 o 
   3   3   7       17.60       15.63      9.73 o 
   4   3   7      621.43      613.69     18.27 o 
   5   3   7      367.32      365.10     17.04 o 
   6   3   7        2.16       -1.46     29.24 o 
  -9   4   7       24.72       27.81     14.51 o 
  -8   4   7      363.82      373.89     18.43 o 
  -7   4   7      730.40      739.28     17.12 o 
  -6   4   7       36.58       35.26      8.37 o 
  -5   4   7      407.99      397.28     11.26 o 
  -4   4   7      695.58      715.36     13.49 o 
  -3   4   7      228.07      222.27      8.34 o 
  -2   4   7       71.13       81.13      4.36 o 
  -1   4   7      541.98      541.19      7.82 o 
   0   4   7      950.23      935.19     11.64 o 
   1   4   7      391.59      379.54     13.26 o 
   2   4   7      358.59      315.76     15.46 o 
   3   4   7      474.51      483.72     18.87 o 
   4   4   7       35.56       47.94     13.03 o 
   5   4   7       43.37       46.56     14.04 o 
  -9   5   7      193.67      198.11     17.83 o 
  -8   5   7      126.41      130.48     14.89 o 
  -7   5   7        0.14        2.73      9.41 o 
  -6   5   7      429.08      445.62     13.35 o 
  -5   5   7      395.65      398.86     13.76 o 
  -4   5   7      404.14      407.09     10.11 o 
  -3   5   7      178.42      186.90      6.82 o 
  -2   5   7      986.38      986.87     13.75 o 
  -1   5   7      560.79      553.11      8.42 o 
   0   5   7        6.06        2.14      9.04 o 
   1   5   7      505.23      492.08     15.90 o 
   2   5   7      177.34      194.21     15.72 o 
   3   5   7       91.28       94.55     14.71 o 
   4   5   7       52.13       52.02     14.03 o 
  -9   6   7       95.55       99.84     15.84 o 
  -8   6   7      505.23      484.23     20.22 o 
  -7   6   7      797.92      774.36     18.19 o 
  -6   6   7        6.05        6.84      8.83 o 
  -5   6   7       49.44       44.95      7.68 o 
  -4   6   7      140.51      139.34      7.45 o 
  -3   6   7      209.07      221.20      8.74 o 
  -2   6   7      160.86      165.73      9.44 o 
  -1   6   7       30.71       33.69      8.58 o 
   0   6   7      191.00      204.64     12.69 o 
   1   6   7      335.48      328.35     15.57 o 
   2   6   7       19.82       18.11     13.68 o 
   3   6   7       96.89      102.91     16.24 o 
  -9   7   7      107.07      112.69     16.41 o 
  -8   7   7        7.45       14.05     11.86 o 
  -7   7   7       49.15       62.38     11.49 o 
  -6   7   7        1.61        4.04      8.69 o 
  -5   7   7      153.55      169.29     10.17 o 
  -4   7   7      626.35      621.70     13.54 o 
  -3   7   7        0.95       -3.43     13.62 o 
  -2   7   7      204.36      201.63     11.85 o 
  -1   7   7      327.69      332.17     14.76 o 
   0   7   7      140.53      141.83     13.24 o 
   1   7   7      184.31      182.67     14.60 o 
   2   7   7       11.25       16.58     16.01 o 
  -8   8   7       30.45       25.06     12.43 o 
  -7   8   7      433.30      434.76     15.50 o 
  -6   8   7      108.06      111.41     10.91 o 
  -5   8   7        5.08       10.82     13.92 o 
  -4   8   7        1.56        0.26     13.30 o 
  -3   8   7      256.97      263.72     23.50 o 
  -2   8   7       57.95       70.98     13.94 o 
  -1   8   7        5.41        5.52     14.03 o 
   0   8   7       21.65       27.96     14.16 o 
   1   8   7      147.01      159.30     20.36 o 
  -7   9   7      152.50      163.58     23.58 o 
  -6   9   7       14.47       13.42     15.83 o 
  -5   9   7      113.15      122.35     16.97 o 
  -4   9   7      159.90      182.66     23.36 o 
  -3   9   7       94.03       94.94     21.50 o 
  -2   9   7        7.90       10.81     17.08 o 
  -1   9   7       88.44       98.79     16.83 o 
  -5  10   7       30.92       34.09     32.07 o 
  -4  10   7       40.67       40.59     32.64 o 
   0  -9   8       49.86       44.92     25.81 o 
   1  -9   8       37.63       46.68     17.20 o 
   2  -9   8      444.78      437.27     24.17 o 
   3  -9   8       48.92       56.00     16.40 o 
   4  -9   8        9.08       21.32     17.39 o 
   5  -9   8      170.59      160.83     37.25 o 
  -2  -8   8       67.75       75.31     23.78 o 
  -1  -8   8       66.29       69.16     20.90 o 
   0  -8   8      256.72      269.89     16.93 o 
   1  -8   8      222.28      217.35     18.74 o 
   2  -8   8        2.91        6.57     14.28 o 
   3  -8   8      110.25      124.83     17.62 o 
   4  -8   8      566.02      602.07     25.15 o 
   5  -8   8       37.19       29.50     13.44 o 
   6  -8   8       48.07       61.15     14.81 o 
  -3  -7   8        0.20        1.26     20.62 o 
  -2  -7   8       53.48       49.19     13.50 o 
  -1  -7   8      225.77      239.35     14.88 o 
   0  -7   8      128.05      146.60     16.42 o 
   1  -7   8        6.23        4.64     13.08 o 
   2  -7   8      657.78      674.15     31.37 o 
   3  -7   8      467.68      456.26     21.19 o 
   4  -7   8        1.69        4.58     12.26 o 
   5  -7   8      205.91      195.91     15.50 o 
   6  -7   8      187.19      185.52     16.47 o 
   7  -7   8       47.54       49.84     17.17 o 
  -4  -6   8      118.64       99.57     23.52 o 
  -3  -6   8      403.07      433.38     17.78 o 
  -2  -6   8       64.93       75.43     11.26 o 
  -1  -6   8        1.30        0.80      8.39 o 
   0  -6   8       66.68       68.28     13.40 o 
   1  -6   8      695.09      681.85     22.07 o 
   2  -6   8       33.64       38.91     12.54 o 
   3  -6   8        9.93       14.25     10.31 o 
   4  -6   8      116.04      125.54     12.60 o 
   5  -6   8      311.68      292.66     15.60 o 
   6  -6   8      121.75      120.72     14.36 o 
   7  -6   8       50.05       56.07     14.80 o 
  -5  -5   8       87.59       96.98     18.53 o 
  -4  -5   8       57.74       51.02     13.28 o 
  -3  -5   8      244.39      251.74     14.73 o 
  -2  -5   8       37.31       35.94      8.45 o 
  -1  -5   8      320.19      318.65     10.20 o 
   0  -5   8      533.80      548.18     14.28 o 
   1  -5   8      333.89      315.02     15.62 o 
   2  -5   8      274.68      264.35     12.35 o 
   3  -5   8      910.26      911.59     19.34 o 
   4  -5   8      251.68      258.65     11.51 o 
   5  -5   8       16.37        9.64     10.98 o 
   6  -5   8      291.34      290.98     16.11 o 
   7  -5   8       70.97       70.02     14.50 o 
   8  -5   8      148.04      140.77     22.69 o 
  -6  -4   8       67.65       67.80     15.15 o 
  -5  -4   8      475.60      497.43     19.71 o 
  -4  -4   8       18.73       22.24     11.80 o 
  -3  -4   8      138.65      158.27     12.93 o 
  -2  -4   8     1143.83     1140.38     20.06 o 
  -1  -4   8       91.07       92.35      7.68 o 
   0  -4   8       21.15       20.04      6.28 o 
   1  -4   8      547.64      554.36     16.94 o 
   2  -4   8      307.36      334.42     12.00 o 
   3  -4   8       47.87       54.44      7.90 o 
   4  -4   8       50.32       38.02      8.34 o 
   5  -4   8      379.62      379.21     13.47 o 
   6  -4   8      985.54     1003.70     20.46 o 
   7  -4   8       25.30       17.18     11.12 o 
   8  -4   8      419.63      416.67     39.57 o 
  -7  -3   8      379.39      442.54     24.20 o 
  -6  -3   8       18.78       23.09     15.18 o 
  -5  -3   8       23.67       23.71     14.61 o 
  -4  -3   8      221.38      213.57     12.92 o 
  -3  -3   8      473.40      486.70     12.92 o 
  -2  -3   8       78.57       76.92      6.65 o 
  -1  -3   8       52.60       55.69      6.23 o 
   0  -3   8      769.75      808.19     11.53 o 
   1  -3   8     1199.69     1155.94     16.64 o 
   2  -3   8        8.54        4.42      4.89 o 
   3  -3   8      960.42      972.34     15.60 o 
   4  -3   8      942.32      914.10     16.57 o 
   5  -3   8       58.28       66.32      9.72 o 
   6  -3   8      249.33      267.95     13.55 o 
   7  -3   8       87.36       74.12     13.87 o 
   8  -3   8      161.18      181.62     34.72 o 
  -7  -2   8      111.86      115.83     18.30 o 
  -6  -2   8      370.74      358.04     20.62 o 
  -5  -2   8      532.63      539.04     17.13 o 
  -4  -2   8       47.79       49.11      8.16 o 
  -3  -2   8       85.62       82.43      5.23 o 
  -2  -2   8     1579.28     1601.15     19.90 o 
  -1  -2   8      428.83      425.42      7.30 o 
   0  -2   8       61.46       58.15      3.40 o 
   1  -2   8       97.53      100.92      6.25 o 
   2  -2   8      679.63      656.50     10.34 o 
   3  -2   8      128.34      132.40      6.76 o 
   4  -2   8      510.40      487.94     12.96 o 
   5  -2   8      283.83      293.65     11.11 o 
   6  -2   8      903.90      926.17     16.33 o 
   7  -2   8       62.25       58.37     17.39 o 
  -8  -1   8      117.10       93.44     15.72 o 
  -7  -1   8      145.84      154.04     12.95 o 
  -6  -1   8      266.32      266.70     14.93 o 
  -5  -1   8       63.69       73.09     11.10 o 
  -4  -1   8      208.88      197.72      8.70 o 
  -3  -1   8      504.71      510.80      7.89 o 
  -2  -1   8      683.22      679.54      9.83 o 
  -1  -1   8        8.69        8.64      5.05 o 
   0  -1   8      501.48      482.58      6.69 o 
   1  -1   8     1355.28     1367.17     11.65 o 
   2  -1   8      455.03      448.62      8.42 o 
   3  -1   8      857.73      856.59     11.20 o 
   4  -1   8      121.68      128.18      7.02 o 
   5  -1   8       82.30       81.39      8.11 o 
   6  -1   8      186.93      166.35     13.26 o 
   7  -1   8       10.09       13.83     14.41 o 
  -8   0   8      135.05      142.03     13.95 o 
  -7   0   8      182.45      201.56     13.45 o 
  -6   0   8        3.25        7.64      9.81 o 
  -5   0   8      407.72      390.04     13.09 o 
  -4   0   8      467.13      468.16     11.93 o 
  -3   0   8      486.23      474.29      7.77 o 
  -2   0   8      715.52      708.64     10.47 o 
  -1   0   8      804.03      822.67      9.22 o 
   0   0   8       98.00       94.72      4.16 o 
   1   0   8        0.59        1.15      2.24 o 
   2   0   8       37.89       41.74      3.89 o 
   3   0   8       86.09       94.38      5.30 o 
   4   0   8     2730.35     2676.38     33.72 o 
   5   0   8        0.93        5.29     10.02 o 
   6   0   8     1162.80     1138.63     27.01 o 
   7   0   8      255.32      267.35     34.65 o 
  -9   1   8      145.51      164.11     18.58 o 
  -8   1   8       41.44       44.72     12.28 o 
  -7   1   8       11.56       20.93     10.43 o 
  -6   1   8      745.26      699.67     16.67 o 
  -5   1   8      416.79      416.80     12.83 o 
  -4   1   8        2.92        2.71      6.46 o 
  -3   1   8      448.03      452.22      8.43 o 
  -2   1   8      721.21      712.34      7.82 o 
  -1   1   8       76.12       73.35      3.86 o 
   0   1   8      283.52      293.59      6.74 o 
   1   1   8      691.81      698.33     13.26 o 
   2   1   8     2724.31     2712.31     28.27 o 
   3   1   8       60.73       63.09      7.76 o 
   4   1   8      167.59      172.96     11.50 o 
   5   1   8      306.46      316.63     13.27 o 
   6   1   8      188.88      193.12     16.91 o 
  -9   2   8        0.01        1.18     12.79 o 
  -8   2   8       85.58      102.94     12.94 o 
  -7   2   8      201.85      213.47     12.87 o 
  -6   2   8      510.75      486.01     14.39 o 
  -5   2   8      102.56       97.70     10.05 o 
  -4   2   8      695.96      697.38     13.23 o 
  -3   2   8      858.08      891.03     12.96 o 
  -2   2   8      138.42      125.33      4.92 o 
  -1   2   8      879.81      914.23     11.52 o 
   0   2   8      646.09      618.86     12.51 o 
   1   2   8      343.52      337.34      8.38 o 
   2   2   8        3.26        3.50      7.21 o 
   3   2   8      337.97      336.77     11.71 o 
   4   2   8      784.80      780.97     18.68 o 
   5   2   8       60.04       65.77     14.50 o 
   6   2   8      135.47      109.57     18.74 o 
  -9   3   8      173.87      176.78     17.11 o 
  -8   3   8      672.48      654.49     19.06 o 
  -7   3   8       29.10       24.20     10.32 o 
  -6   3   8      709.51      685.34     18.33 o 
  -5   3   8      700.37      705.65     16.59 o 
  -4   3   8      293.44      289.23      9.97 o 
  -3   3   8      153.49      155.98      7.29 o 
  -2   3   8      703.93      700.10     14.82 o 
  -1   3   8      618.14      619.12     11.68 o 
   0   3   8       94.77      101.44      6.75 o 
   1   3   8      344.01      329.00     10.20 o 
   2   3   8      511.04      530.58     14.79 o 
   3   3   8       50.92       60.66     11.03 o 
   4   3   8       42.31       37.17     11.91 o 
   5   3   8      117.03      122.03     16.74 o 
  -9   4   8       64.21       63.92     15.89 o 
  -8   4   8       55.20       52.70     13.50 o 
  -7   4   8      178.31      194.54     14.74 o 
  -6   4   8      625.63      613.32     17.55 o 
  -5   4   8       30.58       34.19      8.42 o 
  -4   4   8      359.53      361.98     10.84 o 
  -3   4   8      883.39      903.14     13.63 o 
  -2   4   8      257.88      297.07      9.60 o 
  -1   4   8      239.17      225.52      8.66 o 
   0   4   8       20.75       33.30      7.10 o 
   1   4   8      544.73      547.56     15.73 o 
   2   4   8      292.65      284.12     15.94 o 
   3   4   8       83.14       78.01     12.20 o 
   4   4   8      254.83      259.27     15.93 o 
   5   4   8      257.67      235.76     26.83 o 
  -9   5   8       55.11       55.96     15.21 o 
  -8   5   8      292.23      304.24     17.90 o 
  -7   5   8      211.91      203.63     14.73 o 
  -6   5   8       57.33       63.39     11.35 o 
  -5   5   8      364.53      348.49     12.31 o 
  -4   5   8      423.49      446.91     12.96 o 
  -3   5   8        4.38        8.02      7.69 o 
  -2   5   8        6.79       13.82      6.57 o 
  -1   5   8      441.16      431.82     12.82 o 
   0   5   8      482.16      452.84     15.01 o 
   1   5   8        1.91        5.30     10.66 o 
   2   5   8      149.65      167.59     15.97 o 
   3   5   8      367.01      376.16     19.75 o 
   4   5   8       38.34       37.84     15.94 o 
  -9   6   8      174.29      165.29     31.18 o 
  -8   6   8      206.60      203.31     16.53 o 
  -7   6   8       53.53       47.92     12.40 o 
  -6   6   8      553.93      549.40     14.24 o 
  -5   6   8      330.12      340.82     12.85 o 
  -4   6   8        0.78        0.28      8.68 o 
  -3   6   8      260.12      251.08     10.85 o 
  -2   6   8      742.45      738.28     26.32 o 
  -1   6   8       50.74       62.03     10.85 o 
   0   6   8       33.39       43.27     11.26 o 
   1   6   8      421.98      423.66     17.06 o 
   2   6   8      163.41      175.12     17.06 o 
   3   6   8        0.48       -0.22     18.01 o 
  -8   7   8      295.63      279.37     18.01 o 
  -7   7   8      307.84      310.33     15.39 o 
  -6   7   8       10.08       13.61     11.97 o 
  -5   7   8        9.85       17.50     10.08 o 
  -4   7   8      621.97      600.57     26.86 o 
  -3   7   8      144.70      153.64     15.24 o 
  -2   7   8        2.29        5.04     11.05 o 
  -1   7   8       65.38       57.65     11.87 o 
   0   7   8      492.40      536.56     18.82 o 
   1   7   8      102.92      110.69     13.80 o 
   2   7   8       38.37       53.87     23.55 o 
  -8   8   8      346.12      364.41     27.83 o 
  -7   8   8        0.06        0.72     12.51 o 
  -6   8   8      266.35      264.60     14.44 o 
  -5   8   8      214.25      198.99     18.49 o 
  -4   8   8       98.18      111.75     16.47 o 
  -3   8   8        3.55        7.15     19.72 o 
  -2   8   8      570.17      632.49     62.44 o 
  -1   8   8      260.38      287.84     19.02 o 
   0   8   8       30.77       45.16     15.71 o 
  -7   9   8       69.99       78.25     21.30 o 
  -6   9   8      121.06      129.03     22.39 o 
  -5   9   8       95.50       89.02     21.70 o 
  -4   9   8      307.64      298.18     26.15 o 
  -3   9   8      244.66      231.61     27.00 o 
  -2   9   8        2.96        9.15     21.37 o 
  -1   9   8        1.11       -0.42     29.24 o 
   1  -9   9        2.12        6.45     21.01 o 
   2  -9   9      157.50      150.15     24.47 o 
   3  -9   9      143.75      168.93     23.47 o 
   4  -9   9       17.51       30.51     30.50 o 
  -1  -8   9       40.81       68.84     30.94 o 
   0  -8   9       98.17      114.51     14.67 o 
   1  -8   9      144.71      137.65     17.98 o 
   2  -8   9       56.68       69.85     16.33 o 
   3  -8   9       12.92       20.13     15.70 o 
   4  -8   9       68.34       76.52     17.86 o 
   5  -8   9      118.07      111.51     15.43 o 
   6  -8   9      318.30      327.97     26.98 o 
  -3  -7   9      129.68      141.58     32.33 o 
  -2  -7   9        2.11        6.37     15.64 o 
  -1  -7   9      240.18      237.34     17.92 o 
   0  -7   9      138.45      139.53     16.80 o 
   1  -7   9       76.68       98.64     16.17 o 
   2  -7   9       19.90        5.94     13.89 o 
   3  -7   9      184.87      190.06     17.53 o 
   4  -7   9      481.68      514.41     19.59 o 
   5  -7   9        4.26        8.65     13.46 o 
   6  -7   9      221.25      210.84     17.04 o 
  -4  -6   9      267.40      247.38     26.63 o 
  -3  -6   9      134.69      129.27     17.26 o 
  -2  -6   9      344.09      358.93     19.91 o 
  -1  -6   9      125.06      139.04     14.50 o 
   0  -6   9       62.45       56.45     13.46 o 
   1  -6   9      175.34      179.85     15.96 o 
   2  -6   9      692.76      699.39     23.00 o 
   3  -6   9      296.79      301.29     14.91 o 
   4  -6   9      121.42      119.27     13.30 o 
   5  -6   9      300.36      300.25     16.80 o 
   6  -6   9      367.65      375.62     18.70 o 
   7  -6   9        0.40        0.77     20.03 o 
  -5  -5   9       31.03       26.88     14.37 o 
  -4  -5   9      271.08      272.38     17.11 o 
  -3  -5   9      323.91      356.24     16.90 o 
  -2  -5   9      146.92      158.57     10.16 o 
  -1  -5   9      109.50      115.92     10.88 o 
   0  -5   9      579.34      582.55     19.71 o 
   1  -5   9      556.48      544.96     19.04 o 
   2  -5   9        9.88        6.58      8.97 o 
   3  -5   9      163.89      162.73     12.13 o 
   4  -5   9      506.40      510.40     17.04 o 
   5  -5   9      240.59      235.84     14.87 o 
   6  -5   9       67.85       64.66     13.01 o 
   7  -5   9      170.09      185.18     34.26 o 
  -6  -4   9       44.16       46.50     18.13 o 
  -5  -4   9      149.26      154.89     15.46 o 
  -4  -4   9      437.73      468.31     18.65 o 
  -3  -4   9       10.48        6.47     11.17 o 
  -2  -4   9      484.05      466.20     11.17 o 
  -1  -4   9      405.54      413.23     12.93 o 
   0  -4   9      509.48      485.83     15.06 o 
   1  -4   9       23.79       23.24     10.41 o 
   2  -4   9     1072.38     1037.18     18.72 o 
   3  -4   9      967.11      945.43     16.81 o 
   4  -4   9       39.26       29.36      8.56 o 
   5  -4   9      374.27      377.30     14.11 o 
   6  -4   9      136.58      165.21     14.70 o 
   7  -4   9       48.00       52.97     17.48 o 
  -7  -3   9      241.22      259.54     22.14 o 
  -6  -3   9      344.59      354.09     19.39 o 
  -5  -3   9       25.09       31.59     15.33 o 
  -4  -3   9       20.32       18.75     10.75 o 
  -3  -3   9      535.62      526.85     16.28 o 
  -2  -3   9      616.32      602.85     13.05 o 
  -1  -3   9       20.74       17.84      5.79 o 
   0  -3   9      499.44      475.33     13.66 o 
   1  -3   9     1151.74     1074.25     16.58 o 
   2  -3   9       13.13       21.77      6.86 o 
   3  -3   9       20.18       20.94      7.61 o 
   4  -3   9      106.24      118.03      9.64 o 
   5  -3   9      592.70      609.31     18.76 o 
   6  -3   9       23.94       29.18     12.37 o 
   7  -3   9       23.86       22.91     13.80 o 
  -7  -2   9      250.96      253.44     20.82 o 
  -6  -2   9       71.20       68.89     16.81 o 
  -5  -2   9      169.08      157.42     13.49 o 
  -4  -2   9      557.80      587.40     14.54 o 
  -3  -2   9      847.18      844.35     16.51 o 
  -2  -2   9      329.21      326.05     11.62 o 
  -1  -2   9      470.27      472.51     11.45 o 
   0  -2   9      981.69      992.99     15.02 o 
   1  -2   9      205.50      191.63      7.29 o 
   2  -2   9      594.96      592.43     10.54 o 
   3  -2   9      684.85      687.27     13.68 o 
   4  -2   9      276.71      266.42     11.98 o 
   5  -2   9        6.71        8.98      9.95 o 
   6  -2   9      249.58      264.17     14.34 o 
   7  -2   9      176.37      170.85     24.50 o 
  -8  -1   9      255.44      249.94     21.91 o 
  -7  -1   9       79.95       95.08     12.98 o 
  -6  -1   9      484.08      456.77     18.10 o 
  -5  -1   9      289.38      309.47     15.49 o 
  -4  -1   9       10.81       10.10     10.29 o 
  -3  -1   9      103.44      112.94      7.27 o 
  -2  -1   9      960.44      964.24     12.43 o 
  -1  -1   9      539.07      534.99     13.79 o 
   0  -1   9        0.88        1.51      3.58 o 
   1  -1   9      517.64      511.89      9.01 o 
   2  -1   9     1415.93     1410.57     13.96 o 
   3  -1   9      170.62      173.31      8.58 o 
   4  -1   9      377.90      380.58     12.09 o 
   5  -1   9      739.01      743.18     18.86 o 
   6  -1   9       26.76       26.26     11.81 o 
   7  -1   9        3.85        4.10     28.43 o 
  -8   0   9        3.73        5.24     12.38 o 
  -7   0   9      354.38      388.41     16.18 o 
  -6   0   9      293.64      282.40     13.54 o 
  -5   0   9        0.83        4.98      9.20 o 
  -4   0   9      278.77      280.87     11.63 o 
  -3   0   9     1994.90     2006.11     16.25 o 
  -2   0   9      115.12      121.63      6.81 o 
  -1   0   9       78.43       83.08      7.36 o 
   0   0   9     3473.82     3504.50     27.60 o 
   1   0   9     1158.77     1155.81     15.50 o 
   2   0   9     1493.69     1480.69     18.03 o 
   3   0   9      249.56      253.20     10.63 o 
   4   0   9      147.27      155.75     10.34 o 
   5   0   9       63.99       70.06     11.99 o 
   6   0   9       40.66       50.39     14.31 o 
  -8   1   9      271.97      292.72     16.14 o 
  -7   1   9       36.33       41.09     11.34 o 
  -6   1   9      289.14      275.20     13.22 o 
  -5   1   9      414.66      430.41     11.69 o 
  -4   1   9      486.26      488.55     13.76 o 
  -3   1   9      119.98      121.95      5.78 o 
  -2   1   9     2310.23     2270.64     19.25 o 
  -1   1   9      926.76      900.40     13.63 o 
   0   1   9       16.38       19.51      4.92 o 
   1   1   9       34.74       36.83      8.05 o 
   2   1   9     1064.36     1058.30     18.07 o 
   3   1   9      166.20      165.05     10.98 o 
   4   1   9        0.15        2.47      9.37 o 
   5   1   9      246.32      261.63     14.78 o 
   6   1   9      142.48      154.46     19.92 o 
  -9   2   9       46.66       35.39     20.70 o 
  -8   2   9       24.13       10.80     12.06 o 
  -7   2   9      122.50      140.43     12.33 o 
  -6   2   9      700.81      675.58     18.66 o 
  -5   2   9      134.73      126.22      9.44 o 
  -4   2   9      279.52      273.08      9.97 o 
  -3   2   9     1404.07     1431.94     19.44 o 
  -2   2   9      284.10      275.33     11.65 o 
  -1   2   9        6.70        8.52      5.25 o 
   0   2   9      819.56      820.98     12.97 o 
   1   2   9      575.49      565.27     10.96 o 
   2   2   9        3.78        2.51      7.50 o 
   3   2   9        2.79        5.67      9.65 o 
   4   2   9      301.57      306.09     17.04 o 
   5   2   9      243.59      249.85     18.01 o 
  -9   3   9       55.71       57.90     21.35 o 
  -8   3   9      175.63      191.65     16.20 o 
  -7   3   9      222.79      216.91     14.94 o 
  -6   3   9       43.78       48.11     10.88 o 
  -5   3   9      182.22      173.80     10.23 o 
  -4   3   9      404.90      402.90     11.65 o 
  -3   3   9      321.31      323.39     12.93 o 
  -2   3   9      111.29      116.39      9.90 o 
  -1   3   9      315.95      318.11     10.25 o 
   0   3   9     1060.37     1023.72     18.47 o 
   1   3   9      142.95      134.72      8.04 o 
   2   3   9     1173.13     1114.70     22.35 o 
   3   3   9      226.18      233.50     15.77 o 
   4   3   9       51.96       65.34     14.43 o 
   5   3   9       53.51       52.76     21.96 o 
  -9   4   9      227.73      223.67     32.05 o 
  -8   4   9        7.80       14.27     13.57 o 
  -7   4   9        7.51        9.81     12.23 o 
  -6   4   9      497.22      502.59     14.99 o 
  -5   4   9      272.28      275.57     13.99 o 
  -4   4   9       84.29       72.26     10.46 o 
  -3   4   9      330.22      332.24     13.19 o 
  -2   4   9     1820.39     1727.14     23.01 o 
  -1   4   9       14.67       18.54      7.51 o 
   0   4   9      238.02      200.47     11.79 o 
   1   4   9      304.37      307.23     14.16 o 
   2   4   9      131.99      158.58     12.84 o 
   3   4   9       22.07       23.66     11.68 o 
   4   4   9       38.34       37.31     15.73 o 
  -8   5   9      104.56      120.37     19.16 o 
  -7   5   9      257.47      272.01     20.37 o 
  -6   5   9      177.01      178.50     14.25 o 
  -5   5   9        5.23        5.76     11.24 o 
  -4   5   9      932.52      899.09     19.85 o 
  -3   5   9      378.42      397.17     12.96 o 
  -2   5   9        3.53       14.04      7.52 o 
  -1   5   9      220.09      221.16     17.10 o 
   0   5   9      616.52      625.13     17.63 o 
   1   5   9      152.15      165.39     13.71 o 
   2   5   9      125.00      114.51     15.59 o 
   3   5   9      167.70      179.39     15.59 o 
  -8   6   9       95.69      105.16     18.90 o 
  -7   6   9        2.08        3.07     13.42 o 
  -6   6   9      362.10      361.09     17.27 o 
  -5   6   9      310.29      337.55     15.99 o 
  -4   6   9       63.39       69.48     10.15 o 
  -3   6   9       47.96       53.68     13.87 o 
  -2   6   9      545.95      508.04     17.85 o 
  -1   6   9       46.91       56.78     13.45 o 
   0   6   9       26.90       23.60     11.58 o 
   1   6   9       77.83       80.49     13.96 o 
   2   6   9      143.99      142.77     18.05 o 
  -8   7   9       10.36        7.49     17.61 o 
  -7   7   9      174.05      192.06     16.68 o 
  -6   7   9      120.50      125.26     14.56 o 
  -5   7   9       65.43       58.75     11.22 o 
  -4   7   9      227.97      237.24     18.44 o 
  -3   7   9      311.17      339.76     19.69 o 
  -2   7   9       89.22       81.87     13.12 o 
  -1   7   9       58.22       60.60     14.25 o 
   0   7   9      106.02       87.44     14.13 o 
   1   7   9       78.22       84.72     15.34 o 
  -7   8   9       47.25       53.18     14.38 o 
  -6   8   9       82.44       83.34     17.85 o 
  -5   8   9      251.29      283.13     19.92 o 
  -4   8   9        6.65       -0.42     15.58 o 
  -3   8   9        0.56        3.77     18.75 o 
  -2   8   9        2.39        2.93     20.27 o 
  -1   8   9       26.68       33.28     18.73 o 
   0   8   9      276.59      296.45     29.84 o 
  -6   9   9        8.74       16.63     20.66 o 
  -5   9   9      163.74      142.90     35.04 o 
  -4   9   9        0.34       -3.80     32.26 o 
  -1  -8  10      298.49      288.24     26.91 o 
   0  -8  10       28.06       29.30     15.98 o 
   1  -8  10      114.08      116.34     17.70 o 
   2  -8  10      532.45      545.20     24.97 o 
   3  -8  10       68.95       78.65     18.05 o 
   4  -8  10      200.63      220.67     20.53 o 
   5  -8  10       50.27       49.27     20.26 o 
  -2  -7  10      141.61      138.52     22.41 o 
  -1  -7  10       21.51       19.90     18.68 o 
   0  -7  10      294.11      299.03     17.04 o 
   1  -7  10      304.24      305.10     20.10 o 
   2  -7  10       11.47       13.61     14.90 o 
   3  -7  10       20.82       27.06     15.90 o 
   4  -7  10      215.67      195.53     15.91 o 
   5  -7  10      331.12      326.10     18.13 o 
   6  -7  10       39.60       19.96     28.04 o 
  -4  -6  10      233.68      242.45     36.24 o 
  -3  -6  10        7.85       14.09     16.00 o 
  -2  -6  10      184.86      180.12     18.55 o 
  -1  -6  10      502.11      509.75     20.72 o 
   0  -6  10       21.28       24.96     13.52 o 
   1  -6  10       21.45       18.34     13.27 o 
   2  -6  10      220.76      263.90     17.89 o 
   3  -6  10      315.13      339.01     15.83 o 
   4  -6  10        4.74        6.24     11.68 o 
   5  -6  10        1.57        5.82     15.38 o 
   6  -6  10      236.05      223.54     26.94 o 
  -5  -5  10       22.33       14.80     20.36 o 
  -4  -5  10        9.85        3.44     16.47 o 
  -3  -5  10      133.20      147.50     17.73 o 
  -2  -5  10      156.97      166.56     14.01 o 
  -1  -5  10       58.78       58.33     11.53 o 
   0  -5  10       24.16       30.71     12.30 o 
   1  -5  10      650.20      633.54     20.99 o 
   2  -5  10      153.15      168.89     15.02 o 
   3  -5  10        6.32        5.38     10.10 o 
   4  -5  10      258.37      274.20     14.69 o 
   5  -5  10      367.19      375.59     20.62 o 
   6  -5  10       18.57       11.32     15.42 o 
  -5  -4  10       21.33       24.47     14.62 o 
  -4  -4  10      534.68      567.26     20.48 o 
  -3  -4  10      192.48      198.09     17.72 o 
  -2  -4  10      106.61       97.65     11.99 o 
  -1  -4  10      445.60      439.29     13.84 o 
   0  -4  10      139.42      164.83     13.10 o 
   1  -4  10        2.68        6.12     10.52 o 
   2  -4  10       23.11       11.88      8.28 o 
   3  -4  10      244.89      275.99     11.71 o 
   4  -4  10      522.97      464.51     16.76 o 
   5  -4  10       74.78       71.63     12.61 o 
   6  -4  10      277.73      277.22     16.76 o 
  -6  -3  10      189.93      193.70     17.53 o 
  -5  -3  10       62.73       75.79     17.07 o 
  -4  -3  10       21.58       23.99     15.60 o 
  -3  -3  10       36.96       36.96     10.48 o 
  -2  -3  10      140.06      156.32     11.12 o 
  -1  -3  10      385.02      391.61     12.32 o 
   0  -3  10      463.27      393.06     12.24 o 
   1  -3  10      693.19      659.17     17.64 o 
   2  -3  10     1180.68     1157.22     23.22 o 
   3  -3  10      112.56      108.34     10.88 o 
   4  -3  10      147.93      143.31     12.38 o 
   5  -3  10      396.37      385.64     15.38 o 
   6  -3  10      114.20      113.69     15.03 o 
  -7  -2  10      263.25      276.50     30.17 o 
  -6  -2  10      136.83      129.85     18.03 o 
  -5  -2  10        0.26        2.76     11.97 o 
  -4  -2  10      350.52      351.20     13.55 o 
  -3  -2  10      961.83      935.27     20.22 o 
  -2  -2  10        2.38        7.14      8.13 o 
  -1  -2  10      234.05      226.95     11.72 o 
   0  -2  10      353.16      353.61     10.81 o 
   1  -2  10      163.24      163.80     11.41 o 
   2  -2  10      131.46      123.48      7.85 o 
   3  -2  10      111.58      123.10     10.14 o 
   4  -2  10      697.72      685.20     16.83 o 
   5  -2  10      267.78      262.94     16.30 o 
   6  -2  10       76.78       85.96     15.11 o 
  -7  -1  10        2.30        8.84     13.07 o 
  -6  -1  10      132.81      120.90     14.20 o 
  -5  -1  10      201.31      202.64     14.63 o 
  -4  -1  10      166.03      189.00     16.12 o 
  -3  -1  10       32.35       34.56     10.23 o 
  -2  -1  10      168.23      169.85      7.97 o 
  -1  -1  10     1016.99      977.43     21.28 o 
   0  -1  10      445.62      416.96     13.60 o 
   1  -1  10      475.13      454.40     10.32 o 
   2  -1  10      374.29      378.59     10.38 o 
   3  -1  10      159.00      161.05     12.46 o 
   4  -1  10       57.81       56.56     12.36 o 
   5  -1  10      200.97      196.64     13.54 o 
   6  -1  10       65.45       67.08     13.14 o 
  -8   0  10       53.00       55.11     16.93 o 
  -7   0  10      273.64      289.39     15.56 o 
  -6   0  10      498.20      485.25     16.12 o 
  -5   0  10       79.23       85.81     11.77 o 
  -4   0  10      244.66      252.17     12.44 o 
  -3   0  10     1889.08     1878.03     21.69 o 
  -2   0  10      275.77      269.13      8.99 o 
  -1   0  10       34.70       42.56      7.61 o 
   0   0  10      344.96      312.98     11.86 o 
   1   0  10      359.17      367.69      9.64 o 
   2   0  10      970.88      941.28     17.12 o 
   3   0  10       52.36       48.26      9.36 o 
   4   0  10      576.39      565.46     17.23 o 
   5   0  10      459.02      462.32     17.25 o 
   6   0  10       11.80        5.98     20.05 o 
  -8   1  10      288.97      317.85     17.04 o 
  -7   1  10      199.76      193.02     13.69 o 
  -6   1  10      164.39      145.32     13.46 o 
  -5   1  10      274.87      271.92     11.56 o 
  -4   1  10       61.15       57.23      7.94 o 
  -3   1  10      482.27      483.31     14.74 o 
  -2   1  10      344.33      329.11     10.72 o 
  -1   1  10      836.36      837.56     22.26 o 
   0   1  10     1445.26     1420.54     16.91 o 
   1   1  10       12.18       13.25      7.59 o 
   2   1  10      465.73      457.09     13.81 o 
   3   1  10      138.21      137.62     10.63 o 
   4   1  10      215.76      207.33     12.39 o 
   5   1  10        1.46        5.64     11.98 o 
  -8   2  10       67.69       78.36     13.02 o 
  -7   2  10       36.04       36.91     12.84 o 
  -6   2  10      149.97      148.74     11.27 o 
  -5   2  10      379.03      380.95     15.74 o 
  -4   2  10      183.56      173.14     12.22 o 
  -3   2  10      979.04      956.93     19.38 o 
  -2   2  10       75.96       78.27     10.02 o 
  -1   2  10      198.58      202.67     11.68 o 
   0   2  10      114.68      112.16      7.71 o 
   1   2  10      350.70      339.99     11.95 o 
   2   2  10      439.68      450.39     14.93 o 
   3   2  10      331.62      315.27     16.26 o 
   4   2  10      133.52      127.56     15.12 o 
   5   2  10      307.13      322.76     26.48 o 
  -8   3  10       69.00       77.40     19.14 o 
  -7   3  10      560.38      568.20     24.97 o 
  -6   3  10       50.28       59.54     12.95 o 
  -5   3  10       47.72       44.43     11.53 o 
  -4   3  10       84.55       83.63     11.17 o 
  -3   3  10     1129.49     1119.22     20.96 o 
  -2   3  10       17.50       20.02      9.01 o 
  -1   3  10      242.13      231.62     11.07 o 
   0   3  10      400.53      392.63     10.83 o 
   1   3  10      358.22      370.65     13.30 o 
   2   3  10      137.38      139.29     13.95 o 
   3   3  10        9.25        9.00     13.16 o 
   4   3  10      240.08      248.42     18.05 o 
  -8   4  10      151.17      171.17     20.31 o 
  -7   4  10       79.09       83.89     14.31 o 
  -6   4  10      357.51      355.02     17.09 o 
  -5   4  10      448.71      430.34     17.07 o 
  -4   4  10       33.89       44.04     11.02 o 
  -3   4  10       51.01       54.17     10.42 o 
  -2   4  10       46.05       61.14      9.16 o 
  -1   4  10      234.80      253.69     11.14 o 
   0   4  10      237.02      203.96     17.47 o 
   1   4  10       19.90       18.72      9.44 o 
   2   4  10      255.52      249.51     16.84 o 
   3   4  10      298.05      279.72     18.34 o 
  -8   5  10       60.29       55.01     18.79 o 
  -7   5  10      335.49      342.74     18.66 o 
  -6   5  10       25.10       29.86     12.52 o 
  -5   5  10       33.61       30.92     11.80 o 
  -4   5  10        2.62        7.90     10.66 o 
  -3   5  10      454.30      466.00     14.52 o 
  -2   5  10      186.06      182.30     14.00 o 
  -1   5  10        6.58        8.18     13.92 o 
   0   5  10      142.24      155.64     15.09 o 
   1   5  10      380.46      369.33     16.69 o 
   2   5  10        1.88        7.61     14.44 o 
   3   5  10        2.70        6.55     21.14 o 
  -8   6  10       28.35       38.99     18.11 o 
  -7   6  10      221.58      219.12     17.33 o 
  -6   6  10        1.97       -0.56     13.31 o 
  -5   6  10       87.31       85.66     12.94 o 
  -4   6  10      246.95      268.64     13.47 o 
  -3   6  10      157.37      160.75     16.98 o 
  -2   6  10       91.33       88.87     13.48 o 
  -1   6  10      100.08      114.37     17.38 o 
   0   6  10      245.92      246.93     15.76 o 
   1   6  10        2.55       -4.84     17.49 o 
   2   6  10       46.39       15.39     33.40 o 
  -7   7  10       51.17       50.57     15.44 o 
  -6   7  10      128.02      130.84     14.81 o 
  -5   7  10      149.56      156.25     18.18 o 
  -4   7  10        2.59       15.93     15.30 o 
  -3   7  10       35.64       37.55     15.43 o 
  -2   7  10      341.94      404.72     22.49 o 
  -1   7  10       65.11       54.39     17.62 o 
   0   7  10       10.45       17.47     14.38 o 
  -6   8  10      156.59      192.23     24.99 o 
  -5   8  10        3.86        2.63     17.24 o 
  -4   8  10      416.36      471.92     23.99 o 
  -3   8  10      304.14      293.06     26.60 o 
   1  -8  11        0.01        2.60     20.32 o 
   2  -8  11       22.38       15.01     19.35 o 
   3  -8  11       80.60       81.72     30.75 o 
  -1  -7  11       13.01        5.84     19.47 o 
   0  -7  11       34.07       43.12     13.79 o 
   1  -7  11      324.04      326.68     21.15 o 
   2  -7  11      289.96      359.26     21.30 o 
   3  -7  11       15.54       15.59     19.70 o 
   4  -7  11       36.11       45.85     21.32 o 
  -3  -6  11       34.83       47.21     22.15 o 
  -2  -6  11      124.33      140.44     18.96 o 
  -1  -6  11      202.08      225.06     22.49 o 
   0  -6  11      188.49      193.73     17.29 o 
   1  -6  11      125.30      129.51     15.63 o 
   2  -6  11        0.53        2.16     13.62 o 
   3  -6  11      332.98      324.41     25.24 o 
   4  -6  11      139.18      130.50     22.43 o 
   5  -6  11       32.27       20.37     21.04 o 
  -4  -5  11      187.64      232.75     25.73 o 
  -3  -5  11       38.58       47.39     20.76 o 
  -2  -5  11      315.90      326.64     19.50 o 
  -1  -5  11      236.81      234.23     15.68 o 
   0  -5  11       50.11       55.58     13.28 o 
   1  -5  11      321.89      287.93     16.82 o 
   2  -5  11      264.45      274.81     22.40 o 
   3  -5  11      131.03      134.72     20.71 o 
   4  -5  11        0.24       10.22     27.17 o 
   5  -5  11      183.50      185.57     22.78 o 
   6  -5  11      291.95      269.62     36.35 o 
  -5  -4  11        3.61       10.46     21.59 o 
  -4  -4  11      100.16      106.82     19.02 o 
  -3  -4  11      132.64      146.99     21.51 o 
  -2  -4  11      396.68      422.11     20.37 o 
  -1  -4  11        1.48        1.21      9.02 o 
   0  -4  11      605.92      578.74     17.13 o 
   1  -4  11      654.70      670.78     26.58 o 
   2  -4  11        4.01       14.87     14.95 o 
   3  -4  11      310.49      300.75     17.56 o 
   4  -4  11      153.07      161.81     16.28 o 
   5  -4  11      253.85      257.98     19.23 o 
   6  -4  11       20.65       19.43     19.17 o 
  -6  -3  11        0.50       -1.05     18.14 o 
  -5  -3  11      122.16      125.75     19.57 o 
  -4  -3  11      776.11      831.83     33.20 o 
  -3  -3  11       35.40       32.44     13.90 o 
  -2  -3  11      779.02      749.64     23.75 o 
  -1  -3  11      490.01      490.19     16.29 o 
   0  -3  11       34.95       39.05     10.67 o 
   1  -3  11       95.72       69.58     12.95 o 
   2  -3  11       68.90       73.74     11.64 o 
   3  -3  11      374.66      385.26     16.79 o 
   4  -3  11       49.93       55.99     12.61 o 
   5  -3  11       51.18       53.24     13.96 o 
   6  -3  11      132.68      130.10     17.96 o 
  -6  -2  11      234.91      252.56     21.99 o 
  -5  -2  11      125.83      141.16     15.34 o 
  -4  -2  11       64.84       68.44     15.01 o 
  -3  -2  11      179.75      185.27     15.55 o 
  -2  -2  11      337.78      351.03     18.48 o 
  -1  -2  11      222.06      215.13     12.86 o 
   0  -2  11      206.98      203.27     12.76 o 
   1  -2  11      694.59      689.92     18.20 o 
   2  -2  11      251.78      239.42     13.54 o 
   3  -2  11       25.82       22.43     14.20 o 
   4  -2  11      103.39      101.71     17.22 o 
   5  -2  11      244.00      256.45     17.36 o 
   6  -2  11       82.05       77.78     17.24 o 
  -7  -1  11      109.73      114.05     16.68 o 
  -6  -1  11       19.74       14.57     11.58 o 
  -5  -1  11       15.10       12.49     14.84 o 
  -4  -1  11      644.66      654.73     23.59 o 
  -3  -1  11      278.10      272.58     14.51 o 
  -2  -1  11       22.06       27.06     12.71 o 
  -1  -1  11      198.71      196.92     12.07 o 
   0  -1  11      913.72      859.68     19.59 o 
   1  -1  11       24.75       29.63      7.96 o 
   2  -1  11       52.63       49.94     10.64 o 
   3  -1  11      236.53      245.13     18.28 o 
   4  -1  11      449.64      444.07     18.37 o 
   5  -1  11       12.62        7.06     13.17 o 
  -7   0  11        4.74        5.64     14.46 o 
  -6   0  11       51.03       53.55     16.38 o 
  -5   0  11      228.19      250.39     18.79 o 
  -4   0  11      897.66      842.12     25.13 o 
  -3   0  11      146.81      139.71     15.08 o 
  -2   0  11     1700.36     1690.89     27.24 o 
  -1   0  11      632.22      633.08     14.49 o 
   0   0  11      149.58      146.61     10.84 o 
   1   0  11      440.33      437.57     15.77 o 
   2   0  11      432.91      442.70     16.71 o 
   3   0  11      108.53      112.81     15.90 o 
   4   0  11      101.95       94.96     14.00 o 
   5   0  11      306.68      307.29     16.19 o 
  -8   1  11        1.66       -6.42     19.83 o 
  -7   1  11      175.79      185.83     19.94 o 
  -6   1  11      876.79      868.42     28.30 o 
  -5   1  11        0.76        2.37     15.21 o 
  -4   1  11     1198.45     1196.83     22.49 o 
  -3   1  11      571.61      572.67     16.65 o 
  -2   1  11        3.06        0.41      7.41 o 
  -1   1  11       32.29       34.54      8.46 o 
   0   1  11      700.05      701.82     14.83 o 
   1   1  11      290.22      292.72     12.92 o 
   2   1  11        7.13        2.09     11.43 o 
   3   1  11       91.07       96.08     13.64 o 
   4   1  11      336.61      359.07     16.64 o 
   5   1  11       63.96       78.70     17.04 o 
  -8   2  11      718.22      709.48     49.86 o 
  -7   2  11       30.03       39.52     16.86 o 
  -6   2  11      187.64      174.98     18.09 o 
  -5   2  11      219.58      227.23     14.50 o 
  -4   2  11      920.47      925.25     25.08 o 
  -3   2  11       88.41       78.65     11.08 o 
  -2   2  11      405.28      402.97     12.59 o 
  -1   2  11      528.63      525.85     13.21 o 
   0   2  11       89.69       96.08     10.15 o 
   1   2  11      123.68      109.98     13.69 o 
   2   2  11      182.58      180.84     20.54 o 
   3   2  11      425.31      428.15     19.94 o 
   4   2  11        3.16        8.58     14.65 o 
  -8   3  11        0.20       -0.48     32.29 o 
  -7   3  11      176.91      179.70     19.37 o 
  -6   3  11      300.18      301.57     16.33 o 
  -5   3  11        7.77        8.28     11.70 o 
  -4   3  11        2.97        5.29     10.78 o 
  -3   3  11      477.04      477.69     16.35 o 
  -2   3  11      381.87      374.03     15.06 o 
  -1   3  11       51.06       57.66      9.59 o 
   0   3  11      228.00      236.58     13.71 o 
   1   3  11      804.14      839.07     32.63 o 
   2   3  11        3.12        2.96     15.13 o 
   3   3  11        2.57        7.69     16.76 o 
   4   3  11       87.91       86.42     33.31 o 
  -7   4  11      209.54      206.90     17.20 o 
  -6   4  11       99.03      106.03     14.35 o 
  -5   4  11      127.32      139.80     14.17 o 
  -4   4  11     1310.19     1236.89     24.29 o 
  -3   4  11       14.43       16.94     10.52 o 
  -2   4  11       85.58       73.17      9.71 o 
  -1   4  11      311.95      330.62     19.21 o 
   0   4  11      202.63      207.73     18.00 o 
   1   4  11        6.78       18.04     18.74 o 
   2   4  11       16.39       16.01     18.12 o 
   3   4  11      381.38      329.47     41.57 o 
  -8   5  11      233.73      215.37     34.98 o 
  -7   5  11       71.37       69.34     15.09 o 
  -6   5  11      306.70      277.97     17.43 o 
  -5   5  11       89.89      103.79     13.72 o 
  -4   5  11      137.27      139.88     13.32 o 
  -3   5  11      222.42      221.75     12.67 o 
  -2   5  11      320.11      324.07     19.55 o 
  -1   5  11      263.59      307.46     20.37 o 
   0   5  11        4.69        3.14     14.97 o 
   1   5  11      587.02      594.79     27.15 o 
   2   5  11       13.04       22.04     21.80 o 
  -7   6  11      409.82      418.15     20.77 o 
  -6   6  11       82.92       80.97     14.43 o 
  -5   6  11       36.34       36.44     12.96 o 
  -4   6  11      376.16      376.55     21.64 o 
  -3   6  11      175.27      186.49     18.44 o 
  -2   6  11        5.28       -1.62     15.35 o 
  -1   6  11        9.14       10.49     15.75 o 
   0   6  11      214.98      256.03     22.61 o 
   1   6  11      291.09      332.35     43.48 o 
  -7   7  11        0.64        2.67     20.65 o 
  -6   7  11       60.82       60.31     17.29 o 
  -5   7  11      162.71      171.83     19.52 o 
  -4   7  11       99.30       93.50     17.66 o 
  -3   7  11        0.25        0.81     16.50 o 
  -2   7  11      192.75      189.70     26.04 o 
  -1   7  11      350.17      371.56     40.96 o 
  -5   8  11        1.39        8.51     30.26 o 
  -4   8  11       10.45        9.34     25.97 o 
   1  -7  12        8.07        3.78     25.41 o 
   2  -7  12      402.30      403.29     29.00 o 
   3  -7  12      125.33      122.10     31.76 o 
  -2  -6  12      211.60      222.56     37.25 o 
  -1  -6  12        9.35        9.23     19.50 o 
   0  -6  12      306.32      298.61     27.07 o 
   1  -6  12      226.74      233.57     23.65 o 
   2  -6  12        1.49        2.18     18.43 o 
   3  -6  12       16.17       18.78     19.34 o 
   4  -6  12      272.91      286.33     26.87 o 
  -3  -5  12        2.49        8.67     21.07 o 
  -2  -5  12      101.57      123.26     23.38 o 
  -1  -5  12       52.59       55.23     18.76 o 
   0  -5  12      242.50      275.33     16.33 o 
   1  -5  12       22.39       19.85     17.11 o 
   2  -5  12      324.45      359.91     24.86 o 
   3  -5  12      369.20      374.13     26.08 o 
   4  -5  12        5.27        8.21     19.64 o 
   5  -5  12      128.64      120.15     32.52 o 
  -4  -4  12       50.54       47.82     23.01 o 
  -3  -4  12      110.48      122.74     22.85 o 
  -2  -4  12      284.32      323.26     20.50 o 
  -1  -4  12        1.98        8.00     16.16 o 
   0  -4  12       13.82       26.99     13.11 o 
   1  -4  12      276.72      285.72     18.20 o 
   2  -4  12      183.84      177.13     17.00 o 
   3  -4  12        7.70       17.92     12.79 o 
   4  -4  12        6.85        5.01     12.64 o 
  -5  -3  12       15.43       11.11     20.67 o 
  -4  -3  12       23.99       40.24     21.18 o 
  -3  -3  12      103.00      124.88     16.02 o 
  -2  -3  12      147.10      134.02     16.99 o 
  -1  -3  12       75.05       69.44     15.83 o 
   0  -3  12      799.27      748.28     20.04 o 
   1  -3  12      112.97      113.83     14.19 o 
   2  -3  12        7.62       15.62     13.25 o 
   3  -3  12      477.21      491.76     30.86 o 
   4  -3  12      264.32      272.69     27.96 o 
   5  -3  12        0.39        1.28     17.00 o 
  -5  -2  12      482.70      525.44     24.08 o 
  -4  -2  12       46.60       41.41     20.19 o 
  -3  -2  12      102.04      111.30     16.01 o 
  -2  -2  12      369.73      386.10     20.46 o 
  -1  -2  12      142.02      137.45     12.70 o 
   0  -2  12       42.13       44.48     11.66 o 
   1  -2  12      130.46      149.28     14.71 o 
   2  -2  12      565.62      586.97     23.02 o 
   3  -2  12      101.46       97.89     16.88 o 
   4  -2  12       14.22        5.36     16.43 o 
   5  -2  12      347.65      353.55     29.59 o 
  -6  -1  12       14.87       13.49     16.84 o 
  -5  -1  12       26.44       19.50     16.64 o 
  -4  -1  12       88.20       91.56     15.80 o 
  -3  -1  12      406.75      414.86     26.13 o 
  -2  -1  12      185.82      196.09     17.07 o 
  -1  -1  12        1.31        2.73      9.89 o 
   0  -1  12      786.05      758.77     21.08 o 
   1  -1  12      354.91      368.65     15.49 o 
   2  -1  12        0.54        1.33     13.50 o 
   3  -1  12      302.35      302.80     21.09 o 
   4  -1  12       86.01       97.38     18.31 o 
   5  -1  12       25.77       34.20     22.39 o 
  -7   0  12       76.13       86.51     31.63 o 
  -6   0  12      279.61      262.93     20.66 o 
  -5   0  12      566.40      605.01     24.72 o 
  -4   0  12        5.82        6.50     14.75 o 
  -3   0  12       32.78       35.45     14.89 o 
  -2   0  12        6.68       15.56     14.01 o 
  -1   0  12      256.94      256.58     13.57 o 
   0   0  12      142.33      136.81     10.40 o 
   1   0  12        0.55        0.10      9.78 o 
   2   0  12      125.26      143.00     16.68 o 
   3   0  12      214.93      216.32     20.24 o 
   4   0  12      107.53      106.60     18.03 o 
  -7   1  12       85.50       80.18     32.34 o 
  -6   1  12      100.50       81.75     18.45 o 
  -5   1  12      200.78      207.92     18.76 o 
  -4   1  12      124.11      119.06     16.55 o 
  -3   1  12      374.30      395.02     15.94 o 
  -2   1  12      448.24      459.07     18.50 o 
  -1   1  12      123.66      120.05     10.43 o 
   0   1  12      287.52      298.04     12.22 o 
   1   1  12      274.36      293.96     13.93 o 
   2   1  12      113.29      101.67     11.51 o 
   3   1  12        6.64        5.44     15.99 o 
   4   1  12       83.24       99.06     22.89 o 
  -7   2  12      269.51      279.51     22.09 o 
  -6   2  12        0.69        0.47     16.20 o 
  -5   2  12      160.89      154.23     18.07 o 
  -4   2  12      316.53      321.08     15.72 o 
  -3   2  12        3.68        1.85     10.71 o 
  -2   2  12       20.16       20.20     12.30 o 
  -1   2  12       78.53       81.33     10.06 o 
   0   2  12      345.53      320.34     15.35 o 
   1   2  12       47.14       46.40     11.80 o 
   2   2  12        2.05        1.35     15.58 o 
   3   2  12      129.45      126.36     25.52 o 
  -7   3  12        5.01       10.16     17.84 o 
  -6   3  12       41.50       50.47     17.12 o 
  -5   3  12      208.11      236.17     15.76 o 
  -4   3  12      236.84      231.70     15.25 o 
  -3   3  12      181.51      180.04     13.82 o 
  -2   3  12      371.12      378.66     16.01 o 
  -1   3  12      173.63      179.40     12.18 o 
   0   3  12        2.44        5.39     15.19 o 
   1   3  12      142.49      124.16     21.77 o 
   2   3  12      160.78      183.91     25.22 o 
   3   3  12       58.70       51.33     29.75 o 
  -7   4  12      267.14      280.87     22.74 o 
  -6   4  12        7.17        6.58     13.88 o 
  -5   4  12        2.30        3.13     13.03 o 
  -4   4  12      298.15      301.53     16.36 o 
  -3   4  12        9.26       11.26     11.40 o 
  -2   4  12      122.85      131.51     13.17 o 
  -1   4  12        1.44        8.09     14.63 o 
   0   4  12      265.85      284.35     21.19 o 
   1   4  12       82.77       75.26     22.52 o 
   2   4  12       68.22       81.01     31.74 o 
  -7   5  12        4.45        7.47     16.85 o 
  -6   5  12       16.41       22.05     14.41 o 
  -5   5  12       49.13       58.30     14.10 o 
  -4   5  12      471.98      478.94     18.62 o 
  -3   5  12       35.85       41.41     16.03 o 
  -2   5  12      120.60      124.07     22.11 o 
  -1   5  12      161.88      155.52     18.77 o 
   0   5  12       54.73       60.09     18.67 o 
   1   5  12      242.96      231.39     26.40 o 
  -6   6  12       84.86       85.24     15.57 o 
  -5   6  12       33.17       32.08     17.33 o 
  -4   6  12       68.64       69.77     17.29 o 
  -3   6  12       74.26       80.74     18.15 o 
  -2   6  12       32.79       31.53     22.34 o 
  -1   6  12        3.41       10.68     18.61 o 
   0   6  12       29.54       26.39     31.56 o 
  -5   7  12       27.85       18.78     30.04 o 
  -4   7  12      196.88      176.69     32.74 o 
  -3   7  12        5.36        8.07     27.30 o 
   0  -6  13        5.25        5.92     30.83 o 
   1  -6  13      206.24      209.21     19.74 o 
   2  -6  13        5.42       14.94     19.28 o 
  -2  -5  13        0.48        6.13     21.54 o 
  -1  -5  13       48.07       25.68     20.98 o 
   0  -5  13       72.30       74.99     21.81 o 
   1  -5  13      163.40      198.74     19.34 o 
   2  -5  13       10.53       10.09     15.74 o 
   3  -5  13       63.32       59.96     20.83 o 
  -3  -4  13        4.43       10.21     20.66 o 
  -2  -4  13      298.56      305.29     21.80 o 
  -1  -4  13      126.50      137.16     18.25 o 
   0  -4  13       71.97       79.00     20.91 o 
   1  -4  13       52.42       56.19     15.54 o 
   2  -4  13      307.17      297.44     20.41 o 
   3  -4  13      125.07      122.10     23.02 o 
   4  -4  13        5.17       15.01     29.73 o 
  -4  -3  13      295.53      297.02     28.27 o 
  -3  -3  13      268.99      270.87     20.53 o 
  -2  -3  13       36.12       44.73     16.49 o 
  -1  -3  13        1.28       -1.28     15.42 o 
   0  -3  13      258.29      261.54     18.19 o 
   1  -3  13      201.29      210.80     17.25 o 
   2  -3  13       25.45       23.90     18.97 o 
   3  -3  13       45.72       41.20     16.29 o 
   4  -3  13      190.50      200.14     23.80 o 
  -4  -2  13       88.18      107.35     23.87 o 
  -3  -2  13      116.72      121.15     17.15 o 
  -2  -2  13      179.59      204.02     18.60 o 
  -1  -2  13      181.34      173.71     17.69 o 
   0  -2  13      150.22      142.74     15.76 o 
   1  -2  13        0.44       -0.71     17.34 o 
   2  -2  13       71.30       74.10     16.27 o 
   3  -2  13       84.32       85.36     17.35 o 
   4  -2  13      390.26      415.14     26.78 o 
  -6  -1  13      149.34      150.02     33.41 o 
  -5  -1  13      230.22      247.72     21.41 o 
  -4  -1  13       24.81       17.79     20.61 o 
  -3  -1  13      238.73      239.28     19.16 o 
  -2  -1  13      147.92      145.91     17.92 o 
  -1  -1  13       28.50       32.83     15.17 o 
   0  -1  13        8.80        4.93     12.72 o 
   1  -1  13       70.60       78.89     13.22 o 
   2  -1  13      568.74      600.36     24.58 o 
   3  -1  13        2.85        6.74     15.67 o 
   4  -1  13      127.08      130.60     23.86 o 
  -6   0  13      211.79      208.82     33.73 o 
  -5   0  13       44.82       44.93     16.82 o 
  -4   0  13      269.66      280.56     20.75 o 
  -3   0  13      227.22      227.39     23.10 o 
  -2   0  13       25.77       24.06     14.54 o 
  -1   0  13      106.49      108.63     16.14 o 
   0   0  13      690.00      698.36     19.70 o 
   1   0  13      135.14      133.50     12.35 o 
   2   0  13       85.08       84.39     17.29 o 
   3   0  13      166.46      147.08     18.67 o 
   4   0  13      267.27      247.80     36.16 o 
  -6   1  13      209.49      204.81     21.34 o 
  -5   1  13      395.49      421.31     23.71 o 
  -4   1  13       52.63       59.94     16.76 o 
  -3   1  13       89.76       94.65     16.20 o 
  -2   1  13      304.15      309.41     23.66 o 
  -1   1  13      287.39      297.06     18.95 o 
   0   1  13        6.84        3.79     10.18 o 
   1   1  13       26.03       28.02     10.98 o 
   2   1  13      346.86      356.16     22.01 o 
   3   1  13      140.94      154.76     19.47 o 
  -6   2  13      203.16      214.37     21.79 o 
  -5   2  13        7.08       16.74     17.28 o 
  -4   2  13      235.02      209.79     19.59 o 
  -3   2  13      217.21      232.44     15.15 o 
  -2   2  13      166.93      183.17     16.24 o 
  -1   2  13        0.47        4.85      9.74 o 
   0   2  13      550.45      582.44     19.40 o 
   1   2  13      446.47      484.09     23.35 o 
   2   2  13       45.69       43.48     17.46 o 
  -6   3  13        4.30       10.16     18.52 o 
  -5   3  13      176.69      187.53     19.39 o 
  -4   3  13      323.64      326.36     16.99 o 
  -3   3  13        9.55       11.99     12.12 o 
  -2   3  13      173.95      188.95     14.48 o 
  -1   3  13      498.45      524.20     15.08 o 
   0   3  13        6.02       11.52     14.69 o 
   1   3  13        1.74        4.74     16.57 o 
   2   3  13       18.30       20.44     20.46 o 
  -6   4  13      210.66      188.94     21.03 o 
  -5   4  13      212.34      225.16     17.00 o 
  -4   4  13      144.20      127.61     14.45 o 
  -3   4  13       72.61       88.44     12.57 o 
  -2   4  13      171.72      173.65     21.48 o 
  -1   4  13      112.45      138.02     18.54 o 
   0   4  13      149.53      160.27     24.67 o 
   1   4  13      217.98      215.54     38.16 o 
  -6   5  13        5.37       -0.19     17.00 o 
  -5   5  13        1.94        5.93     13.73 o 
  -4   5  13      427.07      456.62     24.55 o 
  -3   5  13       88.17      123.65     18.08 o 
  -2   5  13        1.44       -2.95     20.06 o 
  -1   5  13       94.82       91.26     18.43 o 
  -5   6  13      194.10      188.54     33.86 o 
  -4   6  13        1.65       10.55     20.84 o 
  -3   6  13       19.21       19.39     30.09 o 
   0  -5  14      274.00      334.01     40.98 o 
   1  -5  14      471.61      467.14     42.98 o 
  -2  -4  14      149.63      172.91     32.07 o 
  -1  -4  14      207.02      197.19     24.71 o 
   0  -4  14       34.02       41.37     21.35 o 
   1  -4  14        5.04        5.71     15.18 o 
   2  -4  14        7.54        5.23     27.33 o 
  -2  -3  14       72.27       82.63     18.37 o 
  -1  -3  14      170.72      187.35     19.78 o 
   0  -3  14        0.38       -0.55     20.27 o 
   1  -3  14      350.60      395.37     29.59 o 
   2  -3  14       94.35       89.58     21.87 o 
   3  -3  14       45.68       46.66     20.71 o 
  -3  -2  14      366.88      380.91     22.80 o 
  -2  -2  14        0.23       -0.91     16.41 o 
  -1  -2  14       70.39       71.43     17.68 o 
   0  -2  14      428.98      461.36     28.61 o 
   1  -2  14       94.75       95.60     16.55 o 
   2  -2  14      113.82      131.93     18.87 o 
   3  -2  14       62.46       60.95     21.79 o 
  -4  -1  14       98.99      119.86     23.73 o 
  -3  -1  14        3.23        2.31     15.70 o 
  -2  -1  14      355.87      354.19     22.27 o 
  -1  -1  14      412.37      451.02     23.63 o 
   0  -1  14       11.21        9.73     18.95 o 
   1  -1  14       77.38       89.89     16.20 o 
   2  -1  14      193.95      209.98     20.65 o 
   3  -1  14       98.59      107.56     30.18 o 
  -5   0  14        2.32       12.45     31.23 o 
  -4   0  14      130.44      147.06     24.71 o 
  -3   0  14      398.19      425.76     28.74 o 
  -2   0  14        3.26        2.41     16.13 o 
  -1   0  14        2.88       -0.12     15.98 o 
   0   0  14      148.17      157.22     14.25 o 
   1   0  14      120.40      137.80     15.39 o 
   2   0  14        0.89        3.96     14.52 o 
  -5   1  14      140.04      153.41     20.21 o 
  -4   1  14       89.71      111.50     19.48 o 
  -3   1  14       49.47       66.93     21.92 o 
  -2   1  14       39.41       47.79     19.93 o 
  -1   1  14      353.68      351.06     20.41 o 
   0   1  14       44.45       57.12     12.98 o 
   1   1  14        0.07        2.97     14.89 o 
   2   1  14      149.39      143.91     33.05 o 
  -5   2  14       37.31       38.62     18.66 o 
  -4   2  14       17.45       18.05     17.38 o 
  -3   2  14      175.98      185.28     22.50 o 
  -2   2  14       24.22       23.47     18.98 o 
  -1   2  14        3.95        7.55     14.35 o 
   0   2  14        9.29       14.48     14.83 o 
   1   2  14       32.52       32.22     18.62 o 
  -5   3  14       60.77       69.67     22.74 o 
  -4   3  14       83.96       84.66     18.27 o 
  -3   3  14       58.58       65.21     15.58 o 
  -2   3  14      110.34      124.29     14.65 o 
  -1   3  14      192.46      177.71     22.98 o 
   0   3  14      234.16      268.52     21.59 o 
   1   3  14       37.08       36.66     20.39 o 
  -5   4  14      111.60      125.23     23.09 o 
  -4   4  14        4.72       12.42     14.02 o 
  -3   4  14       21.23       28.14     20.34 o 
  -2   4  14       52.89       44.71     21.59 o 
  -1   4  14       83.55       87.37     22.86 o 
  -4   5  14      142.72      130.11     32.73 o 
  -3   5  14      142.50      146.04     33.88 o 
  -1  -3  15      150.66      153.35     35.44 o 
  -3  -2  15      187.66      199.15     34.65 o 
  -2  -2  15        5.56        5.97     28.42 o 
  -1  -2  15        1.07       -4.31     17.78 o 
   0  -2  15        3.44       15.43     21.23 o 
   1  -2  15       78.62       56.09     30.99 o 
  -2  -1  15       28.84       27.50     17.49 o 
  -1  -1  15      197.48      185.04     21.22 o 
   0  -1  15      287.61      339.61     28.36 o 
   1  -1  15       29.16       31.64     27.97 o 
  -3   0  15      146.25      158.82     25.28 o 
  -2   0  15       85.88       80.65     22.10 o 
  -1   0  15      122.37      128.94     19.53 o 
   0   0  15        0.91       -0.44     21.00 o 
   1   0  15      182.83      184.95     22.25 o 
  -3   1  15      136.73      159.06     25.54 o 
  -2   1  15       21.52       23.90     20.46 o 
  -1   1  15       89.79       75.26     16.71 o 
   0   1  15      141.66      152.95     29.77 o 
  -4   2  15      248.43      240.75     26.27 o 
  -3   2  15        0.31       -1.09     20.52 o 
  -2   2  15      231.75      249.31     20.17 o 
  -1   2  15      409.87      409.43     22.16 o 
   0   2  15        7.92        4.27     26.86 o 
  -4   3  15      242.60      240.92     25.45 o 
  -3   3  15      173.84      170.86     23.54 o 
  -2   3  15        2.09        7.56     29.70 o 
                                                 
